# Supplementary material for: Comparative efficacy of different dietary interventions for cardiopulmonary fitness at high altitude: a systematic review and network meta-analysis
Source: Front Nutr. 2025 Nov 4;12:1658950. doi: 10.3389/fnut.2025.1658950 (PMC12624507; doi:10.3389/fnut.2025.1658950)
Supplement: Supplementary file 3 [file Table_1.xlsx]

## Sheet: PubData2XL
ID	PMID	PMC ID	Title	Author(s)	Author(s) Full Name	Author(s) Affiliation	Corporate Author	Collaborator(s)	Collaborator(s) Full Name	Collaborator(s) Affiliation	Source	Transliterated Title	Journal Title Abbreviation	Journal Title	ISSN	Volume	Issue	Pages	Place of Publication	Abstract	Copyright Information	Language	Publication Type	MeSH Terms	Grant Number	Number of References	General Note	Date of Publication	Date of Electronic Publication	Date Created	Date Completed	Date Revised	MeSH Date	Entrez Date	Status	Publication Status	Publication History Status	Article Identifier	NLM Unique ID	Location Identifier	Manuscript Identifier	Secondary Source ID	Publishing Model	Comment on	Comment in	Erratum in	Erratum for	Corrected and Republished in	Corrected and Republished from
1	33388079	PMC7777221	International society of sports nutrition position stand: caffeine and exercise performance.	Guest NS||VanDusseldorp TA||Nelson MT||Grgic J||Schoenfeld BJ||Jenkins NDM||Arent SM||Antonio J||Stout JR||Trexler ET||Smith-Ryan AE||Goldstein ER||Kalman DS||Campbell BI	Guest, Nanci S||VanDusseldorp, Trisha A||Nelson, Michael T||Grgic, Jozo||Schoenfeld, Brad J||Jenkins, Nathaniel D M||Arent, Shawn M||Antonio, Jose||Stout, Jeffrey R||Trexler, Eric T||Smith-Ryan, Abbie E||Goldstein, Erica R||Kalman, Douglas S||Campbell, Bill I	Department of Nutritional Sciences, Faculty of Medicine, University of Toronto, 1 King's College Circle, Room 5326A, Toronto, ON, M5S 1A8, Canada. nanci.guest@mail.utoronto.ca.||Department of Exercise Science and Sport Management, Kennesaw State University, Kennesaw, GA, 30144, USA.||Carrick Institute, Cape Canaveral, FL, 32920, USA.||Institute for Health and Sport (IHES), Victoria University, Me…					J Int Soc Sports Nutr. 2021 Jan 2;18(1):1. doi: 10.1186/s12970-020-00383-4.		J Int Soc Sports Nutr	Journal of the International Society of Sports Nutrition	1550-2783 (Electronic) 1550-2783 (Linking)	18	1	1	United States	Following critical evaluation of the available literature to date, The International Society of Sports Nutrition (ISSN) position regarding caffeine intake is as follows: 1. Supplementation with caffeine has been shown to acutely enhance various aspects of exercise performance in many but not all studies. Small to moderate benefits of caffeine use include, but are not limited to: muscular enduranc…		eng	Journal Article||Review	Anxiety/chemically induced/genetics||Athletic Performance/physiology||Caffeine/administration & dosage/adverse effects/pharmacokinetics/*pharmacology||Capsules||Chewing Gum||Cognition/drug effects||Cytochrome P-450 CYP1A2/genetics/metabolism||Doping in Sports||Drug Dosage Calculations||Energy Drinks||Exercise/*physiology||Hot Temperature||Humans||Movement/drug effects/physiology||Muscle Strength/…				2021 Jan 2	20210102		20210902	20231104	2021/09/03 06:00	2021/01/04 06:00	MEDLINE	epublish	2020/10/23 00:00 [received]||2020/10/31 00:00 [accepted]||2021/01/03 20:22 [entrez]||2021/01/04 06:00 [pubmed]||2021/09/03 06:00 [medline]||2021/01/02 00:00 [pmc-release]	10.1186/s12970-020-00383-4 [pii]||383 [pii]||10.1186/s12970-020-00383-4 [doi]		10.1186/s12970-020-00383-4 [doi] 1
2	34559419	PMC8094410	Pulmonary rehabilitation for interstitial lung disease.	Dowman L||Hill CJ||May A||Holland AE	Dowman, Leona||Hill, Catherine J||May, Anthony||Holland, Anne E	Department of Physiotherapy, Austin Health, Melbourne, Australia.||Institute for Breathing and Sleep, Melbourne, Australia.||Department of Allergy, Clinical Immunology and Respiratory Medicine, Monash University, Melbourne, Australia.||Department of Respiratory Medicine, Austin Health, Melbourne, Australia.||Institute for Breathing and Sleep, Melbourne, Australia.||Department of Physiotherapy, Au…					Cochrane Database Syst Rev. 2021 Feb 1;2(2):CD006322. doi: 10.1002/14651858.CD006322.pub4.		Cochrane Database Syst Rev	The Cochrane database of systematic reviews	1469-493X (Electronic) 1361-6137 (Linking)	2	2	CD006322	England	BACKGROUND: Interstitial lung disease (ILD) is characterised by reduced functional capacity, dyspnoea and exercise-induced hypoxia. Pulmonary rehabilitation is often used to improve symptoms, health-related quality of life and functional status in other chronic lung conditions. There is accumulating evidence for comparable effects of pulmonary rehabilitation in people with ILD. However, further i…	Copyright (c) 2021 The Cochrane Collaboration. Published by John Wiley & Sons, Ltd.	eng	Journal Article||Meta-Analysis||Research Support, Non-U.S. Gov't||Review||Systematic Review	Adult||Aged||Dyspnea/etiology/rehabilitation||Exercise||Exercise Tolerance||Humans||*Lung Diseases, Interstitial||Middle Aged||*Quality of Life				2021 Feb 1	20210201		20220301	20230216	2022/03/03 06:00	2021/09/25 06:00	MEDLINE	epublish	2021/09/24 12:31 [entrez]||2021/09/25 06:00 [pubmed]||2022/03/03 06:00 [medline]||2022/02/01 00:00 [pmc-release]	CD006322.pub4 [pii]||10.1002/14651858.CD006322.pub4 [doi]		10.1002/14651858.CD006322.pub4 [doi] CD006322
3	32936597	PMC7494956	Ergogenic Effect of Nitrate Supplementation: A Systematic Review and Meta-analysis.	Senefeld JW||Wiggins CC||Regimbal RJ||Dominelli PB||Baker SE||Joyner MJ	Senefeld, Jonathon W||Wiggins, Chad C||Regimbal, Riley J||Dominelli, Paolo B||Baker, Sarah E||Joyner, Michael J	Department of Anesthesiology and Perioperative Medicine, Mayo Clinic, Rochester, MN.||Department of Anesthesiology and Perioperative Medicine, Mayo Clinic, Rochester, MN.||Department of Anesthesiology and Perioperative Medicine, Mayo Clinic, Rochester, MN.||Department of Anesthesiology and Perioperative Medicine, Mayo Clinic, Rochester, MN.||Department of Anesthesiology and Perioperative Medicine…					Med Sci Sports Exerc. 2020 Oct;52(10):2250-2261. doi: 10.1249/MSS.0000000000002363.		Med Sci Sports Exerc	Medicine and science in sports and exercise	1530-0315 (Electronic) 0195-9131 (Print) 0195-9131 (Linking)	52	10	2250-2261	United States	Although over 100 studies and reviews have examined the ergogenic effects of dietary nitrate (NO3) supplementation in young, healthy men and women, it is unclear if participant and environmental factors modulate the well-described ergogenic effects-particularly relevant factors include biological sex, aerobic fitness, and fraction of inspired oxygen (FiO2) during exercise. To address this limitat…		eng	Journal Article||Meta-Analysis||Research Support, N.I.H., Extramural||Research Support, Non-U.S. Gov't||Systematic Review	Cardiorespiratory Fitness||*Dietary Supplements||Drug Administration Schedule||Exercise/*physiology||Humans||Inhalation||Nitrates/*administration & dosage||Oxygen Consumption||Performance-Enhancing Substances/*administration & dosage||Physical Endurance/*drug effects||Sex Characteristics	F32 HL131151/HL/NHLBI NIH HHS/United States||R35 HL139854/HL/NHLBI NIH HHS/United States||T32 DK007352/DK/NIDDK NIH HHS/United States			2020 Oct			20210308	20221005	2021/03/09 06:00	2020/09/17 06:00	MEDLINE	ppublish	2020/09/16 16:44 [entrez]||2020/09/17 06:00 [pubmed]||2021/03/09 06:00 [medline]||2020/09/17 00:00 [pmc-release]	00005768-202010000-00022 [pii]||MSS51692 [pii]||10.1249/MSS.0000000000002363 [doi]		10.1249/MSS.0000000000002363 [doi]	NIHMS1581728
4	31622158		Effect of beta-alanine supplementation during high-intensity interval training on repeated sprint ability performance and neuromuscular fatigue.	Milioni F||de Poli RAB||Saunders B||Gualano B||da Rocha AL||Sanchez Ramos da Silva A||Muller PTG||Zagatto AM	Milioni, Fabio||de Poli, Rodrigo Araujo Bonetti||Saunders, Bryan||Gualano, Bruno||da Rocha, Alisson L||Sanchez Ramos da Silva, Adelino||Muller, Paulo de Tarso Guerrero||Zagatto, Alessandro Moura	Post Graduate Program in Human Movement Sciences, Laboratory of Physiology and Human Performance, Sao Paulo State University, Bauru, Sao Paulo, Brazil.||Post Graduate Program in Human Movement Sciences, Laboratory of Physiology and Human Performance, Sao Paulo State University, Bauru, Sao Paulo, Brazil.||Applied Physiology and Nutrition Research Group, Faculdade de Medicina da Universidade de Sao…					J Appl Physiol (1985). 2019 Dec 1;127(6):1599-1610. doi: 10.1152/japplphysiol.00321.2019. Epub 2019 Oct 17.		J Appl Physiol (1985)	Journal of applied physiology (Bethesda, Md. : 1985)	1522-1601 (Electronic) 0161-7567 (Linking)	127	6	1599-1610	United States	The study investigated the influence of beta-alanine supplementation during a high-intensity interval training (HIIT) program on repeated sprint ability (RSA) performance. This study was randomized, double-blinded, and placebo controlled. Eighteen men performed an incremental running test until exhaustion (T(INC)) at baseline and followed by 4-wk HIIT (10 x 1-min runs 90% maximal T(INC) velocity …		eng	Journal Article||Randomized Controlled Trial||Research Support, Non-U.S. Gov't	Adult||Carnosine/metabolism||Dietary Supplements||Double-Blind Method||Exercise/physiology||Exercise Test/methods||High-Intensity Interval Training/methods||Humans||Isometric Contraction/drug effects||Male||Muscle Fatigue/*drug effects||Muscle, Skeletal/*drug effects/metabolism||Oxygen Consumption/drug effects||Running/physiology||beta-Alanine/*administration & dosage				2019 Dec 1	20191017		20201019	20201019	2020/10/21 06:00	2019/10/18 06:00	MEDLINE	ppublish	2019/10/18 06:00 [pubmed]||2020/10/21 06:00 [medline]||2019/10/18 06:00 [entrez]	10.1152/japplphysiol.00321.2019 [doi]		10.1152/japplphysiol.00321.2019 [doi]
5	39601362	PMC11610317	Salidroside and exercise performance in healthy active young adults - an exploratory, randomized, double-blind, placebo-controlled study.	Schwarz NA||Stratton MT||Colquhoun RJ||Manganti AM||Sherbourne M||Mourey F||White CC||Day H||Dusseault MC||Hudson GM||Vickery CR||Schachner HC||Kasprzyk PG||Weng JK	Schwarz, Neil A||Stratton, Matthew T||Colquhoun, Ryan J||Manganti, Alexia M||Sherbourne, Margaux||Mourey, Florian||White, Caitlyn C||Day, Heather||Dusseault, Micaela C||Hudson, Geoffrey M||Vickery, Christopher R||Schachner, Holly C||Kasprzyk, Philip G||Weng, Jing-Ke	University of South Alabama, Exercise and Nutrition Research Group (ENRG), Department of Health, Kinesiology, and Sport, Mobile, AL, USA.||University of South Alabama, Department of Physiology and Cell Biology, Frederick C. Whiddon College of Medicine, Mobile, AL, USA.||University of South Alabama, Exercise and Nutrition Research Group (ENRG), Department of Health, Kinesiology, and Sport, Mobile,…					J Int Soc Sports Nutr. 2024 Dec;21(1):2433744. doi: 10.1080/15502783.2024.2433744. Epub 2024 Nov 27.		J Int Soc Sports Nutr	Journal of the International Society of Sports Nutrition	1550-2783 (Electronic) 1550-2783 (Linking)	21	1	2433744	United States	BACKGROUND: Rhodiola rosea extract is purported to improve physical performance and support resilience to stress. Salidroside is considered to be one of the main constituents responsible for the ergogenic actions of R. rosea. However, R. rosea extract contains relatively little salidroside and cultivation of R. rosea is challenging as it is mainly found in high-altitude, cold regions. Additionall…		eng	Journal Article||Randomized Controlled Trial	Humans||*Glucosides/administration & dosage/pharmacology||*Phenols/administration & dosage/pharmacology||Young Adult||Male||Double-Blind Method||Female||*Rhodiola/chemistry||*Dietary Supplements||*Oxygen Consumption/drug effects||Affect/drug effects||Physical Endurance/drug effects/physiology||Athletic Performance/physiology||Adult||Adolescent||Exercise/physiology||Biomarkers/blood||C-Reactive Pr…				2024 Dec	20241127		20241127	20241205	2024/11/27 12:39	2024/11/27 12:38	MEDLINE	ppublish	2024/11/27 12:39 [medline]||2024/11/27 12:38 [pubmed]||2024/11/27 07:33 [entrez]||2024/11/27 00:00 [pmc-release]	2433744 [pii]||10.1080/15502783.2024.2433744 [doi]		10.1080/15502783.2024.2433744 [doi] 2433744
6	32657832		Oxygen for interstitial lung diseases.	Khor YH||Smith DJF||Johannson KA||Renzoni E	Khor, Yet H||Smith, David J F||Johannson, Kerri A||Renzoni, Elisabetta	Department of Respiratory and Sleep Medicine, Austin Health, Heidelberg.||Institute for Breathing and Sleep, Heidelberg, Victoria, Australia.||Faculty of Medicine, University of Melbourne.||Department of Respiratory Medicine, Alfred Health, Melbourne, Victoria, Australia.||Interstitial Lung Disease Unit, Royal Brompton Hospital, London, UK.||Departments of Medicine & Community Health Sciences, Un…					Curr Opin Pulm Med. 2020 Sep;26(5):464-469. doi: 10.1097/MCP.0000000000000691.		Curr Opin Pulm Med	Current opinion in pulmonary medicine	1531-6971 (Electronic) 1070-5287 (Linking)	26	5	464-469	United States	PURPOSE OF REVIEW: Supplemental oxygen therapy is prescribed for management of hypoxaemia in patients with interstitial lung disease (ILD). This review summarizes current evidence and implications of the use of supplemental oxygen therapy at home and during exercise training in ILD. RECENT FINDINGS: Despite the significance of hypoxaemia in patients with ILD, there is a lack of high-quality evide…		eng	Journal Article||Review	Activities of Daily Living||Ambulatory Care||Exercise||Humans||Hypoxia/physiopathology/*therapy||Lung Diseases, Interstitial/physiopathology/*therapy||Oxygen Inhalation Therapy/*methods||*Quality of Life||Treatment Outcome				2020 Sep			20210624	20210624	2021/06/25 06:00	2020/07/14 06:00	MEDLINE	ppublish	2020/07/14 06:00 [pubmed]||2021/06/25 06:00 [medline]||2020/07/14 06:00 [entrez]	00063198-202009000-00014 [pii]||10.1097/MCP.0000000000000691 [doi]		10.1097/MCP.0000000000000691 [doi]
7	29980632	PMC6104515	Emerging therapies for mitochondrial diseases.	Hirano M||Emmanuele V||Quinzii CM	Hirano, Michio||Emmanuele, Valentina||Quinzii, Catarina M	Department of Neurology, Columbia University Medical Center, New York, NY, U.S.A. mh29@columbia.edu.||Department of Neurology, Columbia University Medical Center, New York, NY, U.S.A.||Department of Neurology, Columbia University Medical Center, New York, NY, U.S.A.					Essays Biochem. 2018 Jul 20;62(3):467-481. doi: 10.1042/EBC20170114. Print 2018 Jul 20.		Essays Biochem	Essays in biochemistry	1744-1358 (Electronic) 0071-1365 (Print) 0071-1365 (Linking)	62	3	467-481	England	For the vast majority of patients with mitochondrial diseases, only supportive and symptomatic therapies are available. However, in the last decade, due to extraordinary advances in defining the causes and pathomechanisms of these diverse disorders, new therapies are being developed in the laboratory and are entering human clinical trials. In this review, we highlight the current use of dietary s…	(c) 2018 The Author(s). Published by Portland Press Limited on behalf of the||Biochemical Society.	eng	Journal Article||Research Support, N.I.H., Extramural||Research Support, Non-U.S. Gov't||Research Support, U.S. Gov't, Non-P.H.S.||Review	Animals||Cell Transplantation||Clinical Trials as Topic||DNA, Mitochondrial/genetics||Dietary Supplements||Exercise Therapy||Free Radical Scavengers/therapeutic use||Genetic Therapy||Humans||Hypoxia/metabolism||Mitochondria/metabolism||Mitochondrial Diseases/genetics/metabolism/*therapy||Mitochondrial Replacement Therapy||Mutation||Oxidative Phosphorylation||RNA, Transfer/genetics	P01 HD080642/HD/NICHD NIH HHS/United States||U54 NS078059/NS/NINDS NIH HHS/United States			2018 Jul 20	20180720		20181211	20181211	2018/12/12 06:00	2018/07/08 06:00	MEDLINE	epublish	2018/05/16 00:00 [received]||2018/05/20 00:00 [revised]||2018/05/23 00:00 [accepted]||2018/07/08 06:00 [pubmed]||2018/12/12 06:00 [medline]||2018/07/08 06:00 [entrez]||2018/08/22 00:00 [pmc-release]	EBC20170114 [pii]||10.1042/EBC20170114 [doi]		10.1042/EBC20170114 [doi]	NIHMS984793
8	33388079	PMC7777221	International society of sports nutrition position stand: caffeine and exercise performance.	Guest NS||VanDusseldorp TA||Nelson MT||Grgic J||Schoenfeld BJ||Jenkins NDM||Arent SM||Antonio J||Stout JR||Trexler ET||Smith-Ryan AE||Goldstein ER||Kalman DS||Campbell BI	Guest, Nanci S||VanDusseldorp, Trisha A||Nelson, Michael T||Grgic, Jozo||Schoenfeld, Brad J||Jenkins, Nathaniel D M||Arent, Shawn M||Antonio, Jose||Stout, Jeffrey R||Trexler, Eric T||Smith-Ryan, Abbie E||Goldstein, Erica R||Kalman, Douglas S||Campbell, Bill I	Department of Nutritional Sciences, Faculty of Medicine, University of Toronto, 1 King's College Circle, Room 5326A, Toronto, ON, M5S 1A8, Canada. nanci.guest@mail.utoronto.ca.||Department of Exercise Science and Sport Management, Kennesaw State University, Kennesaw, GA, 30144, USA.||Carrick Institute, Cape Canaveral, FL, 32920, USA.||Institute for Health and Sport (IHES), Victoria University, Me…					J Int Soc Sports Nutr. 2021 Jan 2;18(1):1. doi: 10.1186/s12970-020-00383-4.		J Int Soc Sports Nutr	Journal of the International Society of Sports Nutrition	1550-2783 (Electronic) 1550-2783 (Linking)	18	1	1	United States	Following critical evaluation of the available literature to date, The International Society of Sports Nutrition (ISSN) position regarding caffeine intake is as follows: 1. Supplementation with caffeine has been shown to acutely enhance various aspects of exercise performance in many but not all studies. Small to moderate benefits of caffeine use include, but are not limited to: muscular enduranc…		eng	Journal Article||Review	Anxiety/chemically induced/genetics||Athletic Performance/physiology||Caffeine/administration & dosage/adverse effects/pharmacokinetics/*pharmacology||Capsules||Chewing Gum||Cognition/drug effects||Cytochrome P-450 CYP1A2/genetics/metabolism||Doping in Sports||Drug Dosage Calculations||Energy Drinks||Exercise/*physiology||Hot Temperature||Humans||Movement/drug effects/physiology||Muscle Strength/…				2021 Jan 2	20210102		20210902	20231104	2021/09/03 06:00	2021/01/04 06:00	MEDLINE	epublish	2020/10/23 00:00 [received]||2020/10/31 00:00 [accepted]||2021/01/03 20:22 [entrez]||2021/01/04 06:00 [pubmed]||2021/09/03 06:00 [medline]||2021/01/02 00:00 [pmc-release]	10.1186/s12970-020-00383-4 [pii]||383 [pii]||10.1186/s12970-020-00383-4 [doi]		10.1186/s12970-020-00383-4 [doi] 1
9	37535316	PMC10662626	The Impact of Exercise Training and Supplemental Oxygen on Peripheral Muscles in Chronic Obstructive Pulmonary Disease: A Randomized Controlled Trial.	Neunhauserer D||Hudelmaier M||Niederseer D||Vecchiato M||Wirth W||Steidle-Kloc E||Kaiser B||Lamprecht B||Ermolao A||Studnicka M||Niebauer J	Neunhauserer, Daniel||Hudelmaier, Martin||Niederseer, David||Vecchiato, Marco||Wirth, Wolfgang||Steidle-Kloc, Eva||Kaiser, Bernhard||Lamprecht, Bernd||Ermolao, Andrea||Studnicka, Michael||Niebauer, Josef	Institute of Anatomy and Cell Biology, Paracelsus Medical University of Salzburg, Salzburg, AUSTRIA.||Sports and Exercise Medicine Division, Department of Medicine, University of Padova, Padova, ITALY.||Institute of Anatomy and Cell Biology, Paracelsus Medical University of Salzburg, Salzburg, AUSTRIA.||Institute of Anatomy and Cell Biology, Paracelsus Medical University of Salzburg, Salzburg, AU…					Med Sci Sports Exerc. 2023 Dec 1;55(12):2123-2131. doi: 10.1249/MSS.0000000000003268. Epub 2023 Aug 2.		Med Sci Sports Exerc	Medicine and science in sports and exercise	1530-0315 (Electronic) 0195-9131 (Print) 0195-9131 (Linking)	55	12	2123-2131	United States	OBJECTIVE: Exercise training is a cornerstone of the treatment of chronic obstructive pulmonary disease, whereas the related interindividual heterogeneity in skeletal muscle dysfunction and adaptations are not yet fully understood. We set out to investigate the effects of exercise training and supplemental oxygen on functional and structural peripheral muscle adaptation. METHODS: In this prospect…	Copyright (c) 2023 The Author(s). Published by Wolters Kluwer Health, Inc. on||behalf of the American College of Sports Medicine.	eng	Journal Article||Randomized Controlled Trial||Research Support, Non-U.S. Gov't	Humans||Prospective Studies||*Quality of Life||*Pulmonary Disease, Chronic Obstructive/therapy||Exercise/physiology||Exercise Tolerance/physiology||Exercise Test||Muscle, Skeletal||Oxygen				2023 Dec 1	20230802		20231116	20250424	2023/11/16 06:45	2023/08/03 13:09	MEDLINE	ppublish	2023/11/16 06:45 [medline]||2023/08/03 13:09 [pubmed]||2023/08/03 11:13 [entrez]||2023/11/21 00:00 [pmc-release]	00005768-202312000-00002 [pii]||MSSE_230685 [pii]||10.1249/MSS.0000000000003268 [doi]		10.1249/MSS.0000000000003268 [doi]		ClinicalTrials.gov/NCT01150383
10	32632128	PMC8012204	Exercise modulation of tumour perfusion and hypoxia to improve radiotherapy response in prostate cancer.	Schumacher O||Galvao DA||Taaffe DR||Chee R||Spry N||Newton RU	Schumacher, Oliver||Galvao, Daniel A||Taaffe, Dennis R||Chee, Raphael||Spry, Nigel||Newton, Robert U	Exercise Medicine Research Institute, Edith Cowan University, Joondalup, WA, Australia. o.schumacher@ecu.edu.au.||School of Medical and Health Sciences, Edith Cowan University, Joondalup, WA, Australia. o.schumacher@ecu.edu.au.||Exercise Medicine Research Institute, Edith Cowan University, Joondalup, WA, Australia.||School of Medical and Health Sciences, Edith Cowan University, Joondalup, WA, Aus…					Prostate Cancer Prostatic Dis. 2021 Mar;24(1):1-14. doi: 10.1038/s41391-020-0245-z. Epub 2020 Jul 6.		Prostate Cancer Prostatic Dis	Prostate cancer and prostatic diseases	1476-5608 (Electronic) 1365-7852 (Print) 1365-7852 (Linking)	24	1	1-14	England	BACKGROUND: An increasing number of studies indicate that exercise plays an important role in the overall care of prostate cancer (PCa) patients before, during and after treatment. Historically, research has focused on exercise as a modulator of physical function, psychosocial well-being as well as a countermeasure to cancer- and treatment-related adverse effects. However, recent studies reveal t…		eng	Journal Article||Research Support, Non-U.S. Gov't||Review	Combined Modality Therapy||Exercise Therapy/*methods||Humans||Hypoxia/physiopathology/*rehabilitation||Male||Prostate/*metabolism||Prostatic Neoplasms/metabolism/physiopathology/*radiotherapy/rehabilitation				2021 Mar	20200706		20211124	20220422	2021/11/25 06:00	2020/07/08 06:00	MEDLINE	ppublish	2020/03/30 00:00 [received]||2020/06/24 00:00 [accepted]||2020/05/25 00:00 [revised]||2020/07/08 06:00 [pubmed]||2021/11/25 06:00 [medline]||2020/07/08 06:00 [entrez]||2020/07/06 00:00 [pmc-release]	10.1038/s41391-020-0245-z [pii]||245 [pii]||10.1038/s41391-020-0245-z [doi]		10.1038/s41391-020-0245-z [doi]
11	34352371		Diet and redox state in maintaining skeletal muscle health and performance at high altitude.	Rathor R||Suryakumar G||Singh SN	Rathor, Richa||Suryakumar, Geetha||Singh, Som Nath	Defence Institute of Physiology and Allied Sciences, Lucknow Road, Timarpur, New Delhi, 110054, India. Electronic address: richa110in@dipas.drdo.in.||Defence Institute of Physiology and Allied Sciences, Lucknow Road, Timarpur, New Delhi, 110054, India.||Defence Institute of Physiology and Allied Sciences, Lucknow Road, Timarpur, New Delhi, 110054, India.					Free Radic Biol Med. 2021 Oct;174:305-320. doi: 10.1016/j.freeradbiomed.2021.07.024. Epub 2021 Aug 2.		Free Radic Biol Med	Free radical biology & medicine	1873-4596 (Electronic) 0891-5849 (Linking)	174		305-320	United States	High altitude exposure leads to compromised physical performance with considerable weight loss. The major stressor at high altitude is hypobaric hypoxia which leads to disturbance in redox homeostasis. Oxidative stress is a well-known trigger for many high altitude illnesses and regulates several key signaling pathways under stressful conditions. Altered redox homeostasis is considered the prime …	Copyright (c) 2021 Elsevier Inc. All rights reserved.	eng	Journal Article||Research Support, Non-U.S. Gov't||Review	*Altitude||*Altitude Sickness/metabolism||Diet||Humans||Hypoxia/metabolism||Muscle, Skeletal/metabolism||Oxidation-Reduction				2021 Oct	20210802		20210909	20210909	2021/09/10 06:00	2021/08/06 06:00	MEDLINE	ppublish	2021/02/26 00:00 [received]||2021/07/14 00:00 [revised]||2021/07/19 00:00 [accepted]||2021/08/06 06:00 [pubmed]||2021/09/10 06:00 [medline]||2021/08/05 20:17 [entrez]	S0891-5849(21)00423-8 [pii]||10.1016/j.freeradbiomed.2021.07.024 [doi]		S0891-5849(21)00423-8 [pii] 10.1016/j.freeradbiomed.2021.07.024 [doi]
12	32618366	PMC8432143	Moving towards clinical trials for mitochondrial diseases.	Pitceathly RDS||Keshavan N||Rahman J||Rahman S	Pitceathly, Robert D S||Keshavan, Nandaki||Rahman, Joyeeta||Rahman, Shamima	Department of Neuromuscular Diseases, UCL Queen Square Institute of Neurology and The National Hospital for Neurology and Neurosurgery, London, UK.||Mitochondrial Research Group, UCL Great Ormond Street Institute of Child Health, London, UK.||Metabolic Unit, Great Ormond Street Hospital for Children NHS Foundation Trust, London, UK.||Mitochondrial Research Group, UCL Great Ormond Street Institute…					J Inherit Metab Dis. 2021 Jan;44(1):22-41. doi: 10.1002/jimd.12281. Epub 2020 Sep 2.		J Inherit Metab Dis	Journal of inherited metabolic disease	1573-2665 (Electronic) 0141-8955 (Print) 0141-8955 (Linking)	44	1	22-41	United States	Primary mitochondrial diseases represent some of the most common and severe inherited metabolic disorders, affecting ~1 in 4,300 live births. The clinical and molecular diversity typified by mitochondrial diseases has contributed to the lack of licensed disease-modifying therapies available. Management for the majority of patients is primarily supportive. The failure of clinical trials in mitocho…	(c) 2020 The Authors. Journal of Inherited Metabolic Disease published by John||Wiley & Sons Ltd on behalf of SSIEM.	eng	Journal Article||Research Support, N.I.H., Extramural||Research Support, Non-U.S. Gov't||Review	Animals||Cell Transplantation||*Clinical Trials as Topic||DNA, Mitochondrial/genetics||Dietary Supplements||Exercise Therapy||Free Radical Scavengers/therapeutic use||Genetic Therapy||Humans||Hypoxia/metabolism||Mitochondria/metabolism||Mitochondrial Diseases/genetics/metabolism/*therapy||Mitochondrial Replacement Therapy||Mutation||Oxidative Phosphorylation||RNA, Transfer/genetics	MR/S002065/1/MRC_/Medical Research Council/United Kingdom			2021 Jan	20200902		20211223	20250530	2021/12/24 06:00	2020/07/04 06:00	MEDLINE	ppublish	2020/05/24 00:00 [received]||2020/06/22 00:00 [revised]||2020/06/30 00:00 [accepted]||2020/07/04 06:00 [pubmed]||2021/12/24 06:00 [medline]||2020/07/04 06:00 [entrez]||2021/09/10 00:00 [pmc-release]	JIMD12281 [pii]||10.1002/jimd.12281 [doi]		10.1002/jimd.12281 [doi]
13	29547003		Home Oxygen in Chronic Obstructive Pulmonary Disease.	Lacasse Y||Tan AM||Maltais F||Krishnan JA	Lacasse, Yves||Tan, Ai-Yui M||Maltais, Francois||Krishnan, Jerry A	1 Centre de Recherche, Institut Universitaire de Cardiologie et de Pneumologie de Quebec-Universite Laval, Quebec, Quebec, Canada; and.||2 Division of Pulmonary, Critical Care, Sleep and Allergy, Department of Medicine, University of Illinois at Chicago, Chicago, Illinois.||1 Centre de Recherche, Institut Universitaire de Cardiologie et de Pneumologie de Quebec-Universite Laval, Quebec, Quebec, C…					Am J Respir Crit Care Med. 2018 May 15;197(10):1254-1264. doi: 10.1164/rccm.201802-0382CI.		Am J Respir Crit Care Med	American journal of respiratory and critical care medicine	1535-4970 (Electronic) 1073-449X (Linking)	197	10	1254-1264	United States	Two landmark trials conducted more than 35 years ago provided scientific evidence that, under very specific circumstances, long-term oxygen therapy (LTOT) may prolong life. These two trials enrolled 290 patients with chronic obstructive pulmonary disease and severe daytime hypoxemia documented by direct arterial blood gas measurement. From that time, LTOT became a standard of care, and the indica…		eng	Journal Article||Review	Adult||Aged||Aged, 80 and over||Chronic Disease/*therapy||Female||Home Care Services||Humans||Hypoxia/*therapy||Male||Middle Aged||Oxygen Inhalation Therapy/*methods||Pulmonary Disease, Chronic Obstructive/*therapy||Quality of Life||Self Care/*methods				2018 May 15			20190819	20190819	2019/08/20 06:00	2018/03/17 06:00	MEDLINE	ppublish	2018/03/17 06:00 [pubmed]||2019/08/20 06:00 [medline]||2018/03/17 06:00 [entrez]	10.1164/rccm.201802-0382CI [doi]		10.1164/rccm.201802-0382CI [doi]
14	34097130		Effect of hypoxia and nitrate supplementation on different high-intensity interval-training sessions.	Sousa A||Viana JL||Milheiro J||Reis VM||Millet GP	Sousa, A||Viana, J L||Milheiro, J||Reis, V M||Millet, G P	Research Center in Sports Sciences, Health Sciences and Human Development, CIDESD, University of Tras-Os-Montes and Alto Douro, Vila Real, Portugal. sousa.acm@gmail.com.||Research Center in Sports Sciences, Health Sciences and Human Development, CIDESD, University Institute of Maia, ISMAI, Maia, Portugal. sousa.acm@gmail.com.||Research Center in Sports Sciences, Health Sciences and Human Developm…					Eur J Appl Physiol. 2021 Sep;121(9):2585-2594. doi: 10.1007/s00421-021-04726-0. Epub 2021 Jun 7.		Eur J Appl Physiol	European journal of applied physiology	1439-6327 (Electronic) 1439-6319 (Linking)	121	9	2585-2594	Germany	PURPOSE: To test the hypothesis that interval-training (IHT) would be impaired by hypoxia to a larger extent than repeated-sprint training (RSH) and that dietary nitrate (NO(3)(-)) would mitigate the detrimental effect of hypoxia to a larger extent during IHT than RSH. METHODS: Thirty endurance-trained male participants performed IHT (6 x 1 min at 90%∆ with 1 min active recovery) and RSH (2 sets …	(c) 2021. The Author(s), under exclusive licence to Springer-Verlag GmbH Germany,||part of Springer Nature.	eng	Journal Article||Randomized Controlled Trial	Adult||Athletic Performance/physiology||*Dietary Supplements||*High-Intensity Interval Training||Humans||*Hypoxia||Male||Nitrates/*administration & dosage||Oxygen Consumption/physiology	SFRH/BPD/114670/2/Fundacao para a Ciencia e a Tecnologia/||UID04045/2020/Fundacao para a Ciencia e a Tecnologia/			2021 Sep	20210607		20220103	20220103	2022/01/04 06:00	2021/06/08 06:00	MEDLINE	ppublish	2021/02/01 00:00 [received]||2021/05/20 00:00 [accepted]||2021/06/08 06:00 [pubmed]||2022/01/04 06:00 [medline]||2021/06/07 12:30 [entrez]	10.1007/s00421-021-04726-0 [pii]||10.1007/s00421-021-04726-0 [doi]		10.1007/s00421-021-04726-0 [doi]
15	33044437		Carbohydrate Supplementation and the Influence of Breakfast on Fuel Use in Hypoxia.	Griffiths A||Deighton K||Boos CJ||Rowe J||Morrison DJ||Preston T||King R||O'Hara JP	Griffiths, Alex||Deighton, Kevin||Boos, Christopher J||Rowe, Joshua||Morrison, Douglas J||Preston, Tom||King, Roderick||O'Hara, John P	Carnegie School of Sport, Leeds Beckett University, Leeds, UNITED KINGDOM.||Carnegie School of Sport, Leeds Beckett University, Leeds, UNITED KINGDOM.||Carnegie School of Sport, Leeds Beckett University, Leeds, UNITED KINGDOM.||Stable Isotope Biochemistry Laboratory, SUERC, University of Glasgow. East Kilbride, Scotland, UNITED KINGDOM.||Stable Isotope Biochemistry Laboratory, SUERC, University o…					Med Sci Sports Exerc. 2021 Apr 1;53(4):785-795. doi: 10.1249/MSS.0000000000002536.		Med Sci Sports Exerc	Medicine and science in sports and exercise	1530-0315 (Electronic) 0195-9131 (Linking)	53	4	785-795	United States	PURPOSE: This study investigated the effect of carbohydrate supplementation on substrate oxidation during exercise in hypoxia after preexercise breakfast consumption and omission. METHODS: Eleven men walked in normobaric hypoxia (FiO2 ~11.7%) for 90 min at 50% of hypoxic V O2max. Participants were supplemented with a carbohydrate beverage (1.2 g.min-1 glucose) and a placebo beverage (both enriche…	Copyright (c) 2020 by the American College of Sports Medicine.	eng	Journal Article||Research Support, Non-U.S. Gov't	Blood Glucose/analysis||Breakfast/*physiology||Breath Tests||Calorimetry, Indirect||Dietary Carbohydrates/administration & dosage/*metabolism||Dietary Supplements||Energy Metabolism/physiology||Fatty Acids, Nonesterified/blood||Glycogen/metabolism||Heart Rate||Humans||Hypoxia/blood/metabolism/*physiopathology||Lactic Acid/blood||Lipid Metabolism/*physiology||Liver/metabolism||Male||Mass Spectrome…				2021 Apr 1			20210628	20230822	2021/06/29 06:00	2020/10/13 06:00	MEDLINE	ppublish	2020/10/13 06:00 [pubmed]||2021/06/29 06:00 [medline]||2020/10/12 12:11 [entrez]	00005768-202104000-00014 [pii]||10.1249/MSS.0000000000002536 [doi]		10.1249/MSS.0000000000002536 [doi]
16	25412154	PMC4245587	Nitrate ingestion: a review of the health and physical performance effects.	Clements WT||Lee SR||Bloomer RJ	Clements, William T||Lee, Sang-Rok||Bloomer, Richard J	Cardiorespiratory/Metabolic Laboratory, Department of Health and Sport Sciences, University of Memphis, 106 Roane Fieldhouse, Memphis, TN 38152, USA. tclements1228@gmail.com.||Cardiorespiratory/Metabolic Laboratory, Department of Health and Sport Sciences, University of Memphis, 106 Roane Fieldhouse, Memphis, TN 38152, USA. srlee1@memphis.edu.||Cardiorespiratory/Metabolic Laboratory, Department o…					Nutrients. 2014 Nov 18;6(11):5224-64. doi: 10.3390/nu6115224.		Nutrients	Nutrients	2072-6643 (Electronic) 2072-6643 (Linking)	6	11	5224-64	Switzerland	This paper provides an overview of the current literature and scientific evidence surrounding inorganic nitrate (NO3-) supplementation and its potential for improving human health and physical performance. As indicative of the ever-expanding organic and natural food consumer market, athletes and health enthusiasts alike are constantly searching for ingredient-specific "super foods" and dietary su…		eng	Journal Article||Review	Athletes||*Athletic Performance||Beta vulgaris/chemistry||Blood Pressure/drug effects||Cardiovascular System/drug effects||*Dietary Supplements||Humans||Motor Activity/*drug effects||Nitrates/*administration & dosage||Nitric Oxide/chemistry||Plant Roots/chemistry||Randomized Controlled Trials as Topic||Vegetables				2014 Nov 18	20141118		20150708	20220316	2015/07/15 06:00	2014/11/21 06:00	MEDLINE	epublish	2014/08/28 00:00 [received]||2014/10/21 00:00 [revised]||2014/11/05 00:00 [accepted]||2014/11/21 06:00 [entrez]||2014/11/21 06:00 [pubmed]||2015/07/15 06:00 [medline]||2014/11/01 00:00 [pmc-release]	nu6115224 [pii]||nutrients-06-05224 [pii]||10.3390/nu6115224 [doi]		10.3390/nu6115224 [doi]
17	38892557	PMC11173956	Eight Weeks of Intermittent Exercise in Hypoxia, with or without a Low-Carbohydrate Diet, Improves Bone Mass and Functional and Physiological Capacity in Older Adults with Type 2 Diabetes.	Kindlovits R||Sousa AC||Viana JL||Milheiro J||Oliveira BMPM||Marques F||Santos A||Teixeira VH	Kindlovits, Raquel||Sousa, Ana Catarina||Viana, Joao Luis||Milheiro, Jaime||Oliveira, Bruno M P M||Marques, Franklim||Santos, Alejandro||Teixeira, Vitor Hugo	Faculty of Nutrition and Food Sciences, University of Porto, FCNAUP, 4150-180 Porto, Portugal.||Research Center in Sports Sciences, Health Sciences and Human Development, CIDESD, University of Maia, 4475-690 Maia, Portugal.||Research Center in Sports Sciences, Health Sciences and Human Development, CIDESD, University of Maia, 4475-690 Maia, Portugal.||CMEP, Exercise Medical Centre Laboratory, 415…					Nutrients. 2024 May 26;16(11):1624. doi: 10.3390/nu16111624.		Nutrients	Nutrients	2072-6643 (Electronic) 2072-6643 (Linking)	16	11		Switzerland	In an increasingly aging and overweight population, osteoporosis and type 2 diabetes (T2DM) are major public health concerns. T2DM patients experience prejudicial effects on their bone health, affecting their physical capacity. Exercise in hypoxia (EH) and a low-carbohydrate diet (LCD) have been suggested for therapeutic benefits in T2DM, improving bone mineral content (BMC) and glycemic control.…		eng	Journal Article||Randomized Controlled Trial	Humans||*Diabetes Mellitus, Type 2/diet therapy/physiopathology/therapy||Male||Female||Aged||*Bone Density||*Diet, Carbohydrate-Restricted/methods||*Hypoxia/physiopathology||Middle Aged||*Body Composition||Exercise/physiology||Hand Strength||Exercise Therapy/methods	2020.06520.BD/Foundation for Science and Technology (FCT)/||FCT/UIDB/00617/2020/Foundation for Science and Technology (FCT)/||LA/P/0064/2020/Foundation for Science and Technology (FCT)/			2024 May 26	20240526		20240619	20240924	2024/06/19 06:43	2024/06/19 06:42	MEDLINE	epublish	2024/05/07 00:00 [received]||2024/05/22 00:00 [revised]||2024/05/23 00:00 [accepted]||2024/06/19 06:43 [medline]||2024/06/19 06:42 [pubmed]||2024/06/19 01:11 [entrez]||2024/05/26 00:00 [pmc-release]	nu16111624 [pii]||nutrients-16-01624 [pii]||10.3390/nu16111624 [doi]		10.3390/nu16111624 [doi] 1624						Nutrients. 2024 Aug 13;16(16):2681. doi: 10.3390/nu16162681. PMID: 39203948
18	31078216		Physiologic Effects of Oxygen Supplementation During Exercise in Chronic Obstructive Pulmonary Disease.	Dilektasli AG||Porszasz J||Stringer WW||Casaburi R	Dilektasli, Asli Gorek||Porszasz, Janos||Stringer, William W||Casaburi, Richard	Rehabilitation Clinical Trials Center, Los Angeles Biomedical Research Institute at Harbor-UCLA Medical Center, 1124 W. Carson Street, Building CDCRC, Torrance, CA 90502, USA; Faculty of Medicine, Department of Pulmonary Medicine, Uludag University, Turkey.||Rehabilitation Clinical Trials Center, Los Angeles Biomedical Research Institute at Harbor-UCLA Medical Center, 1124 W. Carson Street, Build…					Clin Chest Med. 2019 Jun;40(2):385-395. doi: 10.1016/j.ccm.2019.02.004.		Clin Chest Med	Clinics in chest medicine	1557-8216 (Electronic) 0272-5231 (Linking)	40	2	385-395	United States	Supplemental long-term oxygen therapy (LTOT) is a well-established therapy that improves mortality in patients with chronic obstructive pulmonary disease (COPD) with resting hypoxemia. In the large number of patients with COPD who do not have severe resting hypoxemia but who desaturate with exercise, the clinical benefits that can be obtained by supplemental O(2) therapy during exercise is an are…	Copyright (c) 2019 Elsevier Inc. All rights reserved.	eng	Journal Article||Review	Exercise/*physiology||Humans||Hypoxia/*therapy||Oxygen Inhalation Therapy/*methods||Pulmonary Disease, Chronic Obstructive/*physiopathology				2019 Jun			20200219	20200219	2020/02/20 06:00	2019/05/13 06:00	MEDLINE	ppublish	2019/05/13 06:00 [entrez]||2019/05/13 06:00 [pubmed]||2020/02/20 06:00 [medline]	S0272-5231(19)30004-8 [pii]||10.1016/j.ccm.2019.02.004 [doi]		S0272-5231(19)30004-8 [pii] 10.1016/j.ccm.2019.02.004 [doi]
19	38780974		Symposium review: high altitude travel with pulmonary vascular disease.	Titz A||Schneider S||Mueller J||Mayer L||Lichtblau M||Ulrich S	Titz, Anna||Schneider, Simon||Mueller, Julian||Mayer, Laura||Lichtblau, Mona||Ulrich, Silvia	University Hospital of Zurich, Zurich, Switzerland.||University of Zurich, Zurich, Switzerland.||University Hospital of Zurich, Zurich, Switzerland.||University Hospital of Zurich, Zurich, Switzerland.||University Hospital of Zurich, Zurich, Switzerland.||University Hospital of Zurich, Zurich, Switzerland.||University Hospital of Zurich, Zurich, Switzerland.||University of Zurich, Zurich, Switzer…					J Physiol. 2024 Nov;602(21):5505-5513. doi: 10.1113/JP284585. Epub 2024 May 23.		J Physiol	The Journal of physiology	1469-7793 (Electronic) 0022-3751 (Linking)	602	21	5505-5513	England	Pulmonary arterial hypertension and chronic thromboembolic pulmonary hypertension are the main precapillary forms of pulmonary hypertension (PH) summarized as pulmonary vascular diseases (PVD). PVDs are characterized by exertional dyspnoea and oxygen desaturation, and reduced quality of life and survival. Medical therapies improve life expectancy and physical performance of PVD patients, of whom …	(c) 2024 The Author(s). The Journal of Physiology published by John Wiley & Sons||Ltd on behalf of The Physiological Society.	eng	Journal Article||Review	Humans||*Altitude||*Hypertension, Pulmonary/physiopathology/therapy||Travel||Altitude Sickness/physiopathology/therapy||Hypoxia/physiopathology				2024 Nov	20240523		20241030	20241030	2024/10/30 06:21	2024/05/23 12:43	MEDLINE	ppublish	2023/06/18 00:00 [received]||2024/04/26 00:00 [accepted]||2024/10/30 06:21 [medline]||2024/05/23 12:43 [pubmed]||2024/05/23 11:43 [entrez]	10.1113/JP284585 [doi]		10.1113/JP284585 [doi]
20	39584049	PMC11582915	Nutrition, hydration and supplementation considerations for mountaineers in high-altitude conditions: a narrative review.	Karpecka-Galka E||Fraczek B	Karpecka-Galka, Ewa||Fraczek, Barbara	Doctoral School of Physical Culture Sciences, University of Physical Education in Krakow, Cracow, Poland.||Department of Sports Medicine and Human Nutrition, Institute of Biomedical Sciences, University of Physical Education in Krakow, Cracow, Poland.					Front Sports Act Living. 2024 Nov 7;6:1435494. doi: 10.3389/fspor.2024.1435494. eCollection 2024.		Front Sports Act Living	Frontiers in sports and active living	2624-9367 (Electronic) 2624-9367 (Linking)	6		1435494	Switzerland	Staying and climbing in high mountains (>2,500 m) involves changes in diet due to poor access to fresh food, lack of appetite, food poisoning, environmental conditions and physiological changes. The purpose of this review is to summarize the current knowledge on the principles of nutrition, hydration and supplementation in high-altitude conditions and to propose practical recommendations/solution…	(c) 2024 Karpecka-Galka and Fraczek.	eng	Journal Article||Review					2024	20241107			20241126	2024/11/25 11:35	2024/11/25 11:34	PubMed-not-MEDLINE	epublish	2024/05/20 00:00 [received]||2024/10/11 00:00 [accepted]||2024/11/25 11:35 [medline]||2024/11/25 11:34 [pubmed]||2024/11/25 05:22 [entrez]||2024/11/07 00:00 [pmc-release]	10.3389/fspor.2024.1435494 [doi]		10.3389/fspor.2024.1435494 [doi] 1435494
21	38769692		Impact of nocturnal hypoxia on glycaemic control, appetite, gut microbiota and inflammation in adults with type 2 diabetes mellitus: A single-blind cross-over trial.	Shepherd AI||James TJ||Gould AAM||Mayes H||Neal R||Shute J||Tipton MJ||Massey H||Saynor ZL||Perissiou M||Montgomery H||Sturgess C||Makaronidis J||Murray AJ||Grocott MPW||Cummings M||Young-Min S||Rennell-Smyth J||McNarry MA||Mackintosh KA||Dent H||Robson SC||Corbett J	Shepherd, Anthony I||James, Thomas J||Gould, Alex A M||Mayes, Harry||Neal, Rebecca||Shute, Janis||Tipton, Michael J||Massey, Heather||Saynor, Zoe L||Perissiou, Maria||Montgomery, Hugh||Sturgess, Connie||Makaronidis, Janine||Murray, Andrew J||Grocott, Michael P W||Cummings, Michael||Young-Min, Steven||Rennell-Smyth, Janet||McNarry, Melitta A||Mackintosh, Kelly A||Dent, Hannah||Robson, Samuel C||Co…	Extreme Environments Laboratory, School of Sport, Health and Exercise Science, Faculty of Science and Health, University of Portsmouth, Portsmouth, UK.||Clinical Health and Rehabilitation Team, School of Sport, Health and Exercise Science, Faculty of Science and Health, University of Portsmouth, Portsmouth, UK.||Diabetes and Endocrinology Department, Portsmouth Hospitals University NHS Trust, Por…					J Physiol. 2024 Nov;602(21):5835-5854. doi: 10.1113/JP285322. Epub 2024 May 20.		J Physiol	The Journal of physiology	1469-7793 (Electronic) 0022-3751 (Linking)	602	21	5835-5854	England	High altitude residents have a lower incidence of type 2 diabetes mellitus (T2DM). Therefore, we examined the effect of repeated overnight normobaric hypoxic exposure on glycaemic control, appetite, gut microbiota and inflammation in adults with T2DM. Thirteen adults with T2DM [glycated haemoglobin (HbA1(c)): 61.1 +/- 14.1 mmol mol(-1); aged 64.2 +/- 9.4 years; four female] completed a single-bli…	(c) 2024 The Authors. The Journal of Physiology published by John Wiley & Sons Ltd||on behalf of The Physiological Society.	eng	Journal Article||Randomized Controlled Trial	Humans||*Diabetes Mellitus, Type 2/microbiology||*Gastrointestinal Microbiome||Female||Middle Aged||Male||*Appetite||*Cross-Over Studies||Single-Blind Method||*Hypoxia||Aged||*Glycemic Control/methods||Inflammation||Blood Glucose/metabolism	00058530/Prince Faisal bin Fahad Award for Sports Research/			2024 Nov	20240520		20241030	20250328	2024/10/30 06:21	2024/05/21 06:43	MEDLINE	ppublish	2024/02/26 00:00 [received]||2024/04/22 00:00 [accepted]||2024/10/30 06:21 [medline]||2024/05/21 06:43 [pubmed]||2024/05/21 01:03 [entrez]	10.1113/JP285322 [doi]		10.1113/JP285322 [doi]
22	31906976	PMC6945642	Carbohydrate supplementation and psychophysiological responses during moderate exercise in hypoxia.	Tavares-Silva E||Donatto FF||Medeiros RMV||Santos SA||Caris AV||Thomatieli-Santos RV	Tavares-Silva, E||Donatto, F F||Medeiros, R M V||Santos, S A||Caris, A V||Thomatieli-Santos, R V	Department of Psychobiology, Universidade Federal de Sao Paulo, Sao Paulo, Brazil.||Department of Bioscience, Universidade Federal de Sao Paulo, Rua Silva Jardim, 136 - Vila Mathias, Santos, SP, 11015-020, Brazil.||Centro Universitario do Rio Grande do Norte (UNI-RN), Natal, Brazil.||Department of Bioscience, Universidade Federal de Sao Paulo, Rua Silva Jardim, 136 - Vila Mathias, Santos, SP, 110…					J Int Soc Sports Nutr. 2020 Jan 6;17(1):3. doi: 10.1186/s12970-019-0331-6.		J Int Soc Sports Nutr	Journal of the International Society of Sports Nutrition	1550-2783 (Electronic) 1550-2783 (Linking)	17	1	3	United States	BACKGROUND: Rating of Perceived Exertion (RPE) is a subjective scale to monitor overload and fatigue during exercise. Hypoxia may worsen the perception of fatigue, compromising the self-reported perception of effort and increasing RPE. The objective was to evaluate the effects of carbohydrate (CHO) supplementation on RPE during exercise in hypoxia simulating 4200 m. METHODS: Eight male physically…		eng	Journal Article||Randomized Controlled Trial	Adult||Carbohydrates/*pharmacology||Cross-Over Studies||*Dietary Supplements||Double-Blind Method||*Exercise||Humans||*Hypoxia||Male||Oxygen Consumption||Physical Exertion||Polysaccharides/*pharmacology||Young Adult	2017/26563-2/Fundacao de Amparo a Pesquisa do Estado de Sao Paulo/			2020 Jan 6	20200106		20200819	20200819	2020/08/20 06:00	2020/01/08 06:00	MEDLINE	epublish	2019/08/01 00:00 [received]||2019/12/12 00:00 [accepted]||2020/01/08 06:00 [entrez]||2020/01/08 06:00 [pubmed]||2020/08/20 06:00 [medline]||2020/01/06 00:00 [pmc-release]	10.1186/s12970-019-0331-6 [pii]||331 [pii]||10.1186/s12970-019-0331-6 [doi]		10.1186/s12970-019-0331-6 [doi] 3
23	29346162		Specificity of "Live High-Train Low" Altitude Training on Exercise Performance.	Bejder J||Nordsborg NB	Bejder, Jacob||Nordsborg, Nikolai Baastrup	Department of Nutrition, Exercise and Sports (NEXS), University of Copenhagen, Copenhagen, Denmark.					Exerc Sport Sci Rev. 2018 Apr;46(2):129-136. doi: 10.1249/JES.0000000000000144.		Exerc Sport Sci Rev	Exercise and sport sciences reviews	1538-3008 (Electronic) 0091-6331 (Linking)	46	2	129-136	United States	The novel hypothesis that "Live High-Train Low" (LHTL) does not improve sport-specific exercise performance (e.g., time trial) is discussed. Indeed, many studies demonstrate improved performance after LHTL but, unfortunately, control groups are often lacking, leaving open the possibility of training camp effects. Importantly, when control groups, blinding procedures, and strict scientific evaluat…		eng	Journal Article||Review	*Adaptation, Physiological||*Altitude||Athletic Performance/*physiology||Humans||Physical Conditioning, Human/*methods||Research Design/standards				2018 Apr			20181016	20181016	2018/10/17 06:00	2018/01/19 06:00	MEDLINE	ppublish	2018/01/19 06:00 [pubmed]||2018/10/17 06:00 [medline]||2018/01/19 06:00 [entrez]	10.1249/JES.0000000000000144 [doi]		10.1249/JES.0000000000000144 [doi]					Exerc Sport Sci Rev. 2018 Oct;46(4):271. doi: 10.1249/JES.0000000000000164. PMID:||30216292||Exerc Sport Sci Rev. 2018 Oct;46(4):272. doi: 10.1249/JES.0000000000000165. PMID:||30216293
24	39940380	PMC11819692	Evaluating the Therapeutic Potential of Exercise in Hypoxia and Low-Carbohydrate, High-Fat Diet in Managing Hypertension in Elderly Type 2 Diabetes Patients: A Novel Intervention Approach.	Kindlovits R||Sousa AC||Viana JL||Milheiro J||Oliveira BMPM||Marques F||Santos A||Teixeira VH	Kindlovits, Raquel||Sousa, Ana Catarina||Viana, Joao Luis||Milheiro, Jaime||Oliveira, Bruno M P M||Marques, Franklim||Santos, Alejandro||Teixeira, Vitor Hugo	Faculty of Nutrition and Food Sciences (FCNAUP), University of Porto, 4200-465 Porto, Portugal.||Research Center in Sports Sciences, Health Sciences and Human Development (CIDESD), University of Maia, 4475-690 Maia, Portugal.||Research Center in Sports Sciences, Health Sciences and Human Development (CIDESD), University of Maia, 4475-690 Maia, Portugal.||Exercise Medical Centre Laboratory (CMEP),…					Nutrients. 2025 Jan 30;17(3):522. doi: 10.3390/nu17030522.		Nutrients	Nutrients	2072-6643 (Electronic) 2072-6643 (Linking)	17	3		Switzerland	BACKGROUND/OBJECTIVES: Type 2 diabetes mellitus (T2DM) is a chronic condition marked by hyperglycemia, which can affect metabolic, vascular, and hematological parameters. A low-carbohydrate, high-fat (LCHF) diet has been shown to improve glycemic control and blood pressure regulation. Exercise in hypoxia (EH) enhances insulin sensitivity, erythropoiesis, and angiogenesis. The combination of LCHF …		eng	Journal Article||Randomized Controlled Trial	Aged||Female||Humans||Male||Middle Aged||Biomarkers/blood||Blood Glucose/metabolism||Blood Pressure||*Diabetes Mellitus, Type 2/complications/therapy/diet therapy||*Diet, Carbohydrate-Restricted||*Diet, High-Fat||Exercise||*Exercise Therapy/methods||*Hypertension/therapy/diet therapy/complications/physiopathology||*Hypoxia/therapy||Lipids/blood	2020.06520.BD/Foundation for Science and Technology/||FCT/UIDB/00617/2020/Foundation for Science and Technology/||LA/P/0064/2020/Foundation for Science and Technology/			2025 Jan 30	20250130		20250213	20250515	2025/02/13 11:01	2025/02/13 11:00	MEDLINE	epublish	2025/01/02 00:00 [received]||2025/01/20 00:00 [revised]||2025/01/27 00:00 [accepted]||2025/02/13 11:01 [medline]||2025/02/13 11:00 [pubmed]||2025/02/13 01:02 [entrez]||2025/01/30 00:00 [pmc-release]	nu17030522 [pii]||nutrients-17-00522 [pii]||10.3390/nu17030522 [doi]		10.3390/nu17030522 [doi] 522		ClinicalTrials.gov/NCT05094505
25	36678258	PMC9864878	Five Days of Tart Cherry Supplementation Improves Exercise Performance in Normobaric Hypoxia.	Horiuchi M||Fukuoka Y||Koyama K||Oliver SJ	Horiuchi, Masahiro||Fukuoka, Yoshiyuki||Koyama, Katsuhiro||Oliver, Samuel J	Faculty of Sports and Life Science, National Institute of Fitness and Sports in KANOYA, Kagoshima 8912393, Japan.||Division of Human Environmental Science, Mt. Fuji Research Institute, Yamanashi 4030005, Japan.||Faculty of Health and Sports Science, Doshisha University, Kyoto 6100394, Japan.||Faculty of Sport Science, Yamanashi Gakuin University, Yamanashi 4008575, Japan.||Institute for Applied H…					Nutrients. 2023 Jan 12;15(2):388. doi: 10.3390/nu15020388.		Nutrients	Nutrients	2072-6643 (Electronic) 2072-6643 (Linking)	15	2		Switzerland	Previous studies have shown tart cherry (TC) to improve exercise performance in normoxia. The effect of TC on hypoxic exercise performance is unknown. This study investigated the effects of 5 days of tart cherry (TC) or placebo (PL) supplementation on hypoxic exercise performance. Thirteen healthy participants completed an incremental cycle exercise test to exhaustion (TTE) under two conditions: …		eng	Journal Article||Randomized Controlled Trial	Humans||Dietary Supplements||Exercise/physiology||Exercise Test||Hypoxia/metabolism||Muscle, Skeletal/metabolism||Oxygen/metabolism||Oxygen Consumption/physiology||*Prunus avium||Quadriceps Muscle/metabolism	18K11012/Japan Society for the Promotion of Science/			2023 Jan 12	20230112		20230126	20230308	2023/01/25 06:00	2023/01/22 06:00	MEDLINE	epublish	2022/12/19 00:00 [received]||2023/01/08 00:00 [revised]||2023/01/10 00:00 [accepted]||2023/01/21 01:47 [entrez]||2023/01/22 06:00 [pubmed]||2023/01/25 06:00 [medline]||2023/01/12 00:00 [pmc-release]	nu15020388 [pii]||nutrients-15-00388 [pii]||10.3390/nu15020388 [doi]		10.3390/nu15020388 [doi] 388
26	1542047		Nutrition at high altitude.	Simon-Schnass IM	Simon-Schnass, I M	Medical Department, Hermes Arzneimittel GmbH, Grosshesselohe, Germany.					J Nutr. 1992 Mar;122(3 Suppl):778-81. doi: 10.1093/jn/122.suppl_3.778.		J Nutr	The Journal of nutrition	0022-3166 (Print) 0022-3166 (Linking)	122	3 Suppl	778-81	United States	Food records confirm that there is a high risk of malnutrition at high altitudes because of the usual lack of fresh food. As to the use of pharmacologic properties of micronutrients, only some data on vitamin E are described. Two placebo-controlled studies showed that a prolonged stay at high altitude caused a decrease in physical performance and a deterioration of blood flow, most probably becau…		eng	Journal Article||Review	*Altitude||Free Radicals||Humans||*Nutritional Physiological Phenomena||Nutritional Requirements||Physical Exertion||Regional Blood Flow||Vitamin E/therapeutic use		27		1992 Mar			19920406	20180510	1992/03/01 00:01	1992/03/01 00:00	MEDLINE	ppublish	1992/03/01 00:00 [pubmed]||1992/03/01 00:01 [medline]||1992/03/01 00:00 [entrez]	10.1093/jn/122.suppl_3.778 [doi]		10.1093/jn/122.suppl_3.778 [doi]
27	38382494		mRNA biomarkers sensitive and specific to micro-dose erythropoietin treatment at sea level and altitude.	Loria F||Breenfeldt Andersen A||Bejder J||Bonne T||Grabherr S||Kuuranne T||Leuenberger N||Baastrup Nordsborg N	Loria, Francesco||Breenfeldt Andersen, Andreas||Bejder, Jacob||Bonne, Thomas||Grabherr, Silke||Kuuranne, Tiia||Leuenberger, Nicolas||Baastrup Nordsborg, Nikolai	Swiss Laboratory for Doping Analyses, University Center of Legal Medicine, Lausanne & Geneva, Lausanne University Hospital & University of Lausanne, Lausanne, Switzerland.||Department of Public Health, Research Unit for Exercise Biology, Aarhus University, Aarhus, Denmark.||Department of Nutrition, Exercise and Sports (NEXS), University of Copenhagen, Copenhagen, Denmark.||Department of Nutrition…					Drug Test Anal. 2024 Nov;16(11):1392-1401. doi: 10.1002/dta.3665. Epub 2024 Feb 21.		Drug Test Anal	Drug testing and analysis	1942-7611 (Electronic) 1942-7603 (Linking)	16	11	1392-1401	England	Recombinant human erythropoietin (rhEPO) is prohibited by the World Anti-Doping Agency. rhEPO abuse can be indirectly detected via the athlete biological passport (ABP). However, altitude exposure challenges interpretation of the ABP. This study investigated whether 5'-aminolevulinate synthase 2 (ALAS2) and carbonic anhydrase 1 (CA1) in capillary dried blood spots (DBSs) are sensitive and specifi…	(c) 2024 John Wiley & Sons Ltd.	eng	Journal Article||Randomized Controlled Trial	Humans||*Altitude||*Doping in Sports||Male||Adult||*Biomarkers/blood||*5-Aminolevulinate Synthetase/metabolism/genetics||Young Adult||*RNA, Messenger/analysis||Erythropoietin/administration & dosage/blood||Carbonic Anhydrase I||Substance Abuse Detection/methods||Epoetin Alfa/administration & dosage||Dried Blood Spot Testing/methods||Female	R17R02NN/World Anti-Doping Agency/||International Olympic Committee/||China Anti-Doping Agency/||International Testing Agency/||U.S. Anti-Doping Agency/||Anti-doping Switzerland/||Sport Integrity Australia/||Japan Anti-Doping Agency/			2024 Nov	20240221		20241108	20241120	2024/11/13 13:59	2024/02/22 00:43	MEDLINE	ppublish	2024/01/31 00:00 [revised]||2023/10/20 00:00 [received]||2024/02/02 00:00 [accepted]||2024/11/13 13:59 [medline]||2024/02/22 00:43 [pubmed]||2024/02/21 18:34 [entrez]	10.1002/dta.3665 [doi]		10.1002/dta.3665 [doi]
28	25412154	PMC4245587	Nitrate ingestion: a review of the health and physical performance effects.	Clements WT||Lee SR||Bloomer RJ	Clements, William T||Lee, Sang-Rok||Bloomer, Richard J	Cardiorespiratory/Metabolic Laboratory, Department of Health and Sport Sciences, University of Memphis, 106 Roane Fieldhouse, Memphis, TN 38152, USA. tclements1228@gmail.com.||Cardiorespiratory/Metabolic Laboratory, Department of Health and Sport Sciences, University of Memphis, 106 Roane Fieldhouse, Memphis, TN 38152, USA. srlee1@memphis.edu.||Cardiorespiratory/Metabolic Laboratory, Department o…					Nutrients. 2014 Nov 18;6(11):5224-64. doi: 10.3390/nu6115224.		Nutrients	Nutrients	2072-6643 (Electronic) 2072-6643 (Linking)	6	11	5224-64	Switzerland	This paper provides an overview of the current literature and scientific evidence surrounding inorganic nitrate (NO3-) supplementation and its potential for improving human health and physical performance. As indicative of the ever-expanding organic and natural food consumer market, athletes and health enthusiasts alike are constantly searching for ingredient-specific "super foods" and dietary su…		eng	Journal Article||Review	Athletes||*Athletic Performance||Beta vulgaris/chemistry||Blood Pressure/drug effects||Cardiovascular System/drug effects||*Dietary Supplements||Humans||Motor Activity/*drug effects||Nitrates/*administration & dosage||Nitric Oxide/chemistry||Plant Roots/chemistry||Randomized Controlled Trials as Topic||Vegetables				2014 Nov 18	20141118		20150708	20220316	2015/07/15 06:00	2014/11/21 06:00	MEDLINE	epublish	2014/08/28 00:00 [received]||2014/10/21 00:00 [revised]||2014/11/05 00:00 [accepted]||2014/11/21 06:00 [entrez]||2014/11/21 06:00 [pubmed]||2015/07/15 06:00 [medline]||2014/11/01 00:00 [pmc-release]	nu6115224 [pii]||nutrients-06-05224 [pii]||10.3390/nu6115224 [doi]		10.3390/nu6115224 [doi]
29	38892557	PMC11173956	Eight Weeks of Intermittent Exercise in Hypoxia, with or without a Low-Carbohydrate Diet, Improves Bone Mass and Functional and Physiological Capacity in Older Adults with Type 2 Diabetes.	Kindlovits R||Sousa AC||Viana JL||Milheiro J||Oliveira BMPM||Marques F||Santos A||Teixeira VH	Kindlovits, Raquel||Sousa, Ana Catarina||Viana, Joao Luis||Milheiro, Jaime||Oliveira, Bruno M P M||Marques, Franklim||Santos, Alejandro||Teixeira, Vitor Hugo	Faculty of Nutrition and Food Sciences, University of Porto, FCNAUP, 4150-180 Porto, Portugal.||Research Center in Sports Sciences, Health Sciences and Human Development, CIDESD, University of Maia, 4475-690 Maia, Portugal.||Research Center in Sports Sciences, Health Sciences and Human Development, CIDESD, University of Maia, 4475-690 Maia, Portugal.||CMEP, Exercise Medical Centre Laboratory, 415…					Nutrients. 2024 May 26;16(11):1624. doi: 10.3390/nu16111624.		Nutrients	Nutrients	2072-6643 (Electronic) 2072-6643 (Linking)	16	11		Switzerland	In an increasingly aging and overweight population, osteoporosis and type 2 diabetes (T2DM) are major public health concerns. T2DM patients experience prejudicial effects on their bone health, affecting their physical capacity. Exercise in hypoxia (EH) and a low-carbohydrate diet (LCD) have been suggested for therapeutic benefits in T2DM, improving bone mineral content (BMC) and glycemic control.…		eng	Journal Article||Randomized Controlled Trial	Humans||*Diabetes Mellitus, Type 2/diet therapy/physiopathology/therapy||Male||Female||Aged||*Bone Density||*Diet, Carbohydrate-Restricted/methods||*Hypoxia/physiopathology||Middle Aged||*Body Composition||Exercise/physiology||Hand Strength||Exercise Therapy/methods	2020.06520.BD/Foundation for Science and Technology (FCT)/||FCT/UIDB/00617/2020/Foundation for Science and Technology (FCT)/||LA/P/0064/2020/Foundation for Science and Technology (FCT)/			2024 May 26	20240526		20240619	20240924	2024/06/19 06:43	2024/06/19 06:42	MEDLINE	epublish	2024/05/07 00:00 [received]||2024/05/22 00:00 [revised]||2024/05/23 00:00 [accepted]||2024/06/19 06:43 [medline]||2024/06/19 06:42 [pubmed]||2024/06/19 01:11 [entrez]||2024/05/26 00:00 [pmc-release]	nu16111624 [pii]||nutrients-16-01624 [pii]||10.3390/nu16111624 [doi]		10.3390/nu16111624 [doi] 1624						Nutrients. 2024 Aug 13;16(16):2681. doi: 10.3390/nu16162681. PMID: 39203948
30	37590496		Supplemental Oxygen Therapy in Interstitial Lung Disease: A Narrative Review.	Clark KP||Degenholtz HB||Lindell KO||Kass DJ	Clark, Kristopher P||Degenholtz, Howard B||Lindell, Kathleen O||Kass, Daniel J	Division of Pulmonary, Allergy, Critical Care, and Sleep Medicine, Department of Medicine, University of Pittsburgh-UPMC.||Division of Pulmonary, Critical Care, and Sleep Medicine, State University of New York at Buffalo, Jacobs School of Medicine and Biomedical Sciences, Buffalo, New York.||Department of Health Policy and Management, School of Public Health, and.||College of Nursing and.||Divisi…					Ann Am Thorac Soc. 2023 Nov;20(11):1541-1549. doi: 10.1513/AnnalsATS.202304-391CME.		Ann Am Thorac Soc	Annals of the American Thoracic Society	2325-6621 (Electronic) 2325-6621 (Linking)	20	11	1541-1549	United States	Patients with interstitial lung diseases (ILD) often have hypoxemia at rest and/or with exertion, for which supplemental oxygen is commonly prescribed. The number of patients with ILD who require supplemental oxygen is unknown, although estimates suggest it could be as much as 40%; many of these patients may require high-flow support (>4 L/min). Despite its frequent use, there is limited evidence…		eng	Journal Article||Review	Humans||Aged||United States||*Quality of Life||Medicare||*Lung Diseases, Interstitial/therapy||Oxygen Inhalation Therapy||Oxygen/therapeutic use||Hypoxia/therapy				2023 Nov			20231102	20231103	2023/11/02 12:44	2023/08/17 18:42	MEDLINE	ppublish	2023/11/02 12:44 [medline]||2023/08/17 18:42 [pubmed]||2023/08/17 15:13 [entrez]	10.1513/AnnalsATS.202304-391CME [doi]		10.1513/AnnalsATS.202304-391CME [doi]
31	34453277		Attempting to Separate Placebo Effects from Exercise in Chronic Pain: A Systematic Review and Meta-analysis.	Miller CT||Owen PJ||Than CA||Ball J||Sadler K||Piedimonte A||Benedetti F||Belavy DL	Miller, Clint T||Owen, Patrick J||Than, Christian A||Ball, Jake||Sadler, Kate||Piedimonte, Alessandro||Benedetti, Fabrizio||Belavy, Daniel L	Institute for Physical Activity and Nutrition, School of Exercise and Nutrition Sciences, Deakin University, Geelong, VIC, Australia. c.miller@deakin.edu.au.||Institute for Physical Activity and Nutrition, School of Exercise and Nutrition Sciences, Deakin University, Geelong, VIC, Australia.||School of Biomedical Sciences, The University of Queensland, St. Lucia, Brisbane, Australia.||School of M…					Sports Med. 2022 Apr;52(4):789-816. doi: 10.1007/s40279-021-01526-6. Epub 2021 Aug 27.		Sports Med	Sports medicine (Auckland, N.Z.)	1179-2035 (Electronic) 0112-1642 (Linking)	52	4	789-816	New Zealand	BACKGROUND: Pain is the most disabling characteristic of musculoskeletal disorders, and while exercise is promoted as an important treatment modality for chronic musculoskeletal conditions, the relative contribution of the specific effects of exercise training, placebo effects and non-specific effects such as natural history are not clear. The aim of this systematic review and meta-analysis was t…	(c) 2021. The Author(s), under exclusive licence to Springer Nature Switzerland AG.	eng	Journal Article||Meta-Analysis||Systematic Review	Adult||Chronic Pain/*therapy||*Exercise Therapy||Humans||Musculoskeletal Pain/*therapy||Placebo Effect				2022 Apr	20210827		20220421	20221012	2022/04/22 06:00	2021/08/29 06:00	MEDLINE	ppublish	2021/07/20 00:00 [accepted]||2021/08/29 06:00 [pubmed]||2022/04/22 06:00 [medline]||2021/08/28 06:00 [entrez]	10.1007/s40279-021-01526-6 [pii]||10.1007/s40279-021-01526-6 [doi]		10.1007/s40279-021-01526-6 [doi]					Sports Med. 2022 Apr;52(4):961-962. doi: 10.1007/s40279-021-01622-7. PMID:||34932204||Sports Med. 2022 Apr;52(4):959-960. doi: 10.1007/s40279-021-01621-8. PMID:||34932205	Sports Med. 2022 Apr;52(4):817-833. doi: 10.1007/s40279-021-01578-8. PMID:||34665452
32	37878211	PMC10721675	Use of Buffers in Specific Contexts: Highly Trained Female Athletes, Extreme Environments and Combined Buffering Agents-A Narrative Review.	Carr AJ||McKay AKA||Burke LM||Smith ES||Urwin CS||Convit L||Jardine WT||Kelly MK||Saunders B	Carr, Amelia J||McKay, Alannah K A||Burke, Louise M||Smith, Ella S||Urwin, Charles S||Convit, Lilia||Jardine, William T||Kelly, Monica K||Saunders, Bryan	Centre for Sport Research, Deakin University, 221 Burwood Highway, Burwood, VIC, 3125, Australia. amelia.carr@deakin.edu.edu.au.||Mary MacKillop Institute for Health Research, Australian Catholic University, Melbourne, VIC, Australia.||Mary MacKillop Institute for Health Research, Australian Catholic University, Melbourne, VIC, Australia.||Mary MacKillop Institute for Health Research, Australian …					Sports Med. 2023 Dec;53(Suppl 1):25-48. doi: 10.1007/s40279-023-01872-7. Epub 2023 Oct 25.		Sports Med	Sports medicine (Auckland, N.Z.)	1179-2035 (Electronic) 0112-1642 (Print) 0112-1642 (Linking)	53	Suppl 1	25-48	New Zealand	This narrative review evaluated the evidence for buffering agents (sodium bicarbonate, sodium citrate and beta-alanine), with specific consideration of three discrete scenarios: female athletes, extreme environments and combined buffering agents. Studies were screened according to exclusion and inclusion criteria and were analysed on three levels: (1) moderating variables (supplement dose and tim…	(c) 2023. The Author(s).	eng	Journal Article||Review	Humans||Female||*Athletes||Sodium Bicarbonate||Exercise||Sodium Citrate||beta-Alanine||Extreme Environments||*Athletic Performance				2023 Dec	20231025		20231216	20231217	2023/12/17 09:45	2023/10/25 12:42	MEDLINE	ppublish	2023/06/03 00:00 [accepted]||2023/12/17 09:45 [medline]||2023/10/25 12:42 [pubmed]||2023/10/25 11:12 [entrez]||2023/10/25 00:00 [pmc-release]	10.1007/s40279-023-01872-7 [pii]||1872 [pii]||10.1007/s40279-023-01872-7 [doi]		10.1007/s40279-023-01872-7 [doi]
33	20496302		Oxygen therapy in advanced COPD: in whom does it work?	Make B||Krachman S||Panos RJ||Doherty DE||Stoller JK	Make, Barry||Krachman, Samuel||Panos, Ralph J||Doherty, Dennis E||Stoller, James K	Division of Pulmonary Sciences and Critical Care Medicine, University of Colorado, Denver Colorado, USA. makeb@njhealth.org					Semin Respir Crit Care Med. 2010 Jun;31(3):334-42. doi: 10.1055/s-0030-1254073. Epub 2010 May 21.		Semin Respir Crit Care Med	Seminars in respiratory and critical care medicine	1098-9048 (Electronic) 1069-3424 (Linking)	31	3	334-42	United States	Supplemental oxygen therapy is commonly used in patients with advanced chronic obstructive pulmonary disease (COPD) and severe hypoxemia at rest. Use of oxygen in these patients is justified by studies showing a mortality benefit. However, the use of oxygen in other patients with advanced COPD has not clearly been established. Long-term studies assessing not only mortality but also other outcomes…		eng	Journal Article||Research Support, N.I.H., Extramural||Review	Clinical Trials as Topic||Exercise Tolerance||Humans||Hypoxia/etiology/*therapy||Oxygen Inhalation Therapy/adverse effects/*methods||Pulmonary Disease, Chronic Obstructive/physiopathology/*therapy||Quality of Life||Severity of Illness Index||Time Factors	HHSN268200736183C/PHS HHS/United States||HHSN268200736184C/PHS HHS/United States||HHSN268200736186C/PHS HHS/United States||HHSN268200736187C/PHS HHS/United States||HHSN268200736188C/PHS HHS/United States||HHSN268200736189C/PHS HHS/United States||HHSN268200736190C/PHS HHS/United States||HHSN268200736191C/PHS HHS/United States||HHSN268200736192C/PHS HHS/United States||HHSN268200736193C/PHS HHS/Unit…	89		2010 Jun	20100521		20100825	20161125	2010/08/26 06:00	2010/05/25 06:00	MEDLINE	ppublish	2010/05/25 06:00 [entrez]||2010/05/25 06:00 [pubmed]||2010/08/26 06:00 [medline]	10.1055/s-0030-1254073 [doi]		10.1055/s-0030-1254073 [doi]
34	29346162		Specificity of "Live High-Train Low" Altitude Training on Exercise Performance.	Bejder J||Nordsborg NB	Bejder, Jacob||Nordsborg, Nikolai Baastrup	Department of Nutrition, Exercise and Sports (NEXS), University of Copenhagen, Copenhagen, Denmark.					Exerc Sport Sci Rev. 2018 Apr;46(2):129-136. doi: 10.1249/JES.0000000000000144.		Exerc Sport Sci Rev	Exercise and sport sciences reviews	1538-3008 (Electronic) 0091-6331 (Linking)	46	2	129-136	United States	The novel hypothesis that "Live High-Train Low" (LHTL) does not improve sport-specific exercise performance (e.g., time trial) is discussed. Indeed, many studies demonstrate improved performance after LHTL but, unfortunately, control groups are often lacking, leaving open the possibility of training camp effects. Importantly, when control groups, blinding procedures, and strict scientific evaluat…		eng	Journal Article||Review	*Adaptation, Physiological||*Altitude||Athletic Performance/*physiology||Humans||Physical Conditioning, Human/*methods||Research Design/standards				2018 Apr			20181016	20181016	2018/10/17 06:00	2018/01/19 06:00	MEDLINE	ppublish	2018/01/19 06:00 [pubmed]||2018/10/17 06:00 [medline]||2018/01/19 06:00 [entrez]	10.1249/JES.0000000000000144 [doi]		10.1249/JES.0000000000000144 [doi]					Exerc Sport Sci Rev. 2018 Oct;46(4):271. doi: 10.1249/JES.0000000000000164. PMID:||30216292||Exerc Sport Sci Rev. 2018 Oct;46(4):272. doi: 10.1249/JES.0000000000000165. PMID:||30216293
35	39940380	PMC11819692	Evaluating the Therapeutic Potential of Exercise in Hypoxia and Low-Carbohydrate, High-Fat Diet in Managing Hypertension in Elderly Type 2 Diabetes Patients: A Novel Intervention Approach.	Kindlovits R||Sousa AC||Viana JL||Milheiro J||Oliveira BMPM||Marques F||Santos A||Teixeira VH	Kindlovits, Raquel||Sousa, Ana Catarina||Viana, Joao Luis||Milheiro, Jaime||Oliveira, Bruno M P M||Marques, Franklim||Santos, Alejandro||Teixeira, Vitor Hugo	Faculty of Nutrition and Food Sciences (FCNAUP), University of Porto, 4200-465 Porto, Portugal.||Research Center in Sports Sciences, Health Sciences and Human Development (CIDESD), University of Maia, 4475-690 Maia, Portugal.||Research Center in Sports Sciences, Health Sciences and Human Development (CIDESD), University of Maia, 4475-690 Maia, Portugal.||Exercise Medical Centre Laboratory (CMEP),…					Nutrients. 2025 Jan 30;17(3):522. doi: 10.3390/nu17030522.		Nutrients	Nutrients	2072-6643 (Electronic) 2072-6643 (Linking)	17	3		Switzerland	BACKGROUND/OBJECTIVES: Type 2 diabetes mellitus (T2DM) is a chronic condition marked by hyperglycemia, which can affect metabolic, vascular, and hematological parameters. A low-carbohydrate, high-fat (LCHF) diet has been shown to improve glycemic control and blood pressure regulation. Exercise in hypoxia (EH) enhances insulin sensitivity, erythropoiesis, and angiogenesis. The combination of LCHF …		eng	Journal Article||Randomized Controlled Trial	Aged||Female||Humans||Male||Middle Aged||Biomarkers/blood||Blood Glucose/metabolism||Blood Pressure||*Diabetes Mellitus, Type 2/complications/therapy/diet therapy||*Diet, Carbohydrate-Restricted||*Diet, High-Fat||Exercise||*Exercise Therapy/methods||*Hypertension/therapy/diet therapy/complications/physiopathology||*Hypoxia/therapy||Lipids/blood	2020.06520.BD/Foundation for Science and Technology/||FCT/UIDB/00617/2020/Foundation for Science and Technology/||LA/P/0064/2020/Foundation for Science and Technology/			2025 Jan 30	20250130		20250213	20250515	2025/02/13 11:01	2025/02/13 11:00	MEDLINE	epublish	2025/01/02 00:00 [received]||2025/01/20 00:00 [revised]||2025/01/27 00:00 [accepted]||2025/02/13 11:01 [medline]||2025/02/13 11:00 [pubmed]||2025/02/13 01:02 [entrez]||2025/01/30 00:00 [pmc-release]	nu17030522 [pii]||nutrients-17-00522 [pii]||10.3390/nu17030522 [doi]		10.3390/nu17030522 [doi] 522		ClinicalTrials.gov/NCT05094505
36	24646076		No effect of dietary nitrate supplementation on endurance training in hypoxia.	Puype J||Ramaekers M||Van Thienen R||Deldicque L||Hespel P	Puype, J||Ramaekers, M||Van Thienen, R||Deldicque, L||Hespel, P	Exercise Physiology Research Group, Department of Kinesiology, KU Leuven, Belgium.					Scand J Med Sci Sports. 2015 Apr;25(2):234-41. doi: 10.1111/sms.12199. Epub 2014 Mar 20.		Scand J Med Sci Sports	Scandinavian journal of medicine & science in sports	1600-0838 (Electronic) 0905-7188 (Linking)	25	2	234-41	Denmark	We investigated whether dietary nitrate (NO(3)(-)) supplementation enhances the effect of training in hypoxia on endurance performance at sea level. Twenty-two healthy male volunteers performed high-intensity endurance training on a cycle ergometer (6 weeks, 5x30 min/week at 4-6 mmol/L blood lactate) in normobaric hypoxia (12.5% FiO(2)), while ingesting either beetroot juice [0.07 mmol NO(3)(-) /…	(c) 2014 John Wiley & Sons A/S. Published by John Wiley & Sons Ltd.	eng	Journal Article||Randomized Controlled Trial||Research Support, Non-U.S. Gov't	Adaptation, Physiological/drug effects/physiology||Adolescent||Adult||Altitude||*Beta vulgaris||Bicycling/*physiology||Blotting, Western||*Dietary Supplements||Exercise Test||*Fruit and Vegetable Juices||Healthy Volunteers||Humans||*Hypoxia/metabolism||Male||Muscle Proteins/metabolism||Nitrates/administration & dosage/*pharmacology/physiology||Oxygen Consumption/drug effects/physiology||Physical …				2015 Apr	20140320		20151215	20161125	2015/12/17 06:00	2014/03/22 06:00	MEDLINE	ppublish	2014/01/20 00:00 [accepted]||2014/03/21 06:00 [entrez]||2014/03/22 06:00 [pubmed]||2015/12/17 06:00 [medline]	10.1111/sms.12199 [doi]		10.1111/sms.12199 [doi]
37	25226332		Physical performance during high-intensity resistance exercise in normoxic and hypoxic conditions.	Scott BR||Slattery KM||Sculley DV||Hodson JA||Dascombe BJ	Scott, Brendan R||Slattery, Katie M||Sculley, Dean V||Hodson, Jacob A||Dascombe, Ben J	1Applied Sport Science and Exercise Testing Laboratory, Faculty of Science and Information Technology, University of Newcastle, Ourimbah, Australia; 2New South Wales Institute of Sport, Sydney Olympic Park, New South Wales, Australia; 3Faculty of Health and Medicine, University of Newcastle, Ourimbah, Australia; and 4Priority Research Centre in Physical Activity and Nutrition, University of Newca…					J Strength Cond Res. 2015 Mar;29(3):807-15. doi: 10.1519/JSC.0000000000000680.		J Strength Cond Res	Journal of strength and conditioning research	1533-4287 (Electronic) 1064-8011 (Linking)	29	3	807-15	United States	This study aimed to determine whether different levels of hypoxia affect physical performance during high-intensity resistance exercise or subsequent cardiovascular and perceptual responses. Twelve resistance-trained young men (age, 25.3 +/- 4.3 years; height, 179.0 +/- 4.5 cm; body mass, 83.4 +/- 9.1 kg) were tested for 1 repetition maximum (1RM) in the back squat and deadlift. Following this, p…		eng	Clinical Study||Journal Article	Adult||Athletic Performance/*physiology||Cross-Over Studies||Heart Rate/physiology||Humans||Hypoxia/*physiopathology||Male||Oxygen/blood||Physical Exertion/*physiology||Random Allocation||Resistance Training/*methods||Single-Blind Method				2015 Mar			20160121	20181202	2016/01/23 06:00	2014/09/17 06:00	MEDLINE	ppublish	2014/09/17 06:00 [entrez]||2014/09/17 06:00 [pubmed]||2016/01/23 06:00 [medline]	10.1519/JSC.0000000000000680 [doi]		10.1519/JSC.0000000000000680 [doi]
38	32367694		Supplemental oxygen improves exercise capacity in IPF patients with exertional desaturation.	Arizono S||Furukawa T||Taniguchi H||Sakamoto K||Kimura T||Kataoka K||Ogawa T||Watanabe F||Kondoh Y	Arizono, Shinichi||Furukawa, Taiki||Taniguchi, Hiroyuki||Sakamoto, Koji||Kimura, Tomoki||Kataoka, Kensuke||Ogawa, Tomoya||Watanabe, Fumiko||Kondoh, Yasuhiro	School of Rehabilitation Sciences, Seirei Christopher University, Hamamatsu, Japan.||Department of Rehabilitation, Tosei General Hospital, Seto, Japan.||Department of Respiratory Medicine, Nagoya University Graduate School of Medicine, Nagoya, Japan.||Department of Medical IT Center, Nagoya University Graduate School of Medicine, Nagoya, Japan.||Department of Respiratory Medicine and Allergy, Tos…					Respirology. 2020 Nov;25(11):1152-1159. doi: 10.1111/resp.13829. Epub 2020 May 5.		Respirology	Respirology (Carlton, Vic.)	1440-1843 (Electronic) 1323-7799 (Linking)	25	11	1152-1159	Australia	BACKGROUND AND OBJECTIVE: The efficacy of supplemental oxygen during exercise remains unclear for patients with IPF, as there have been conflicting results from recent prospective studies with small sample sizes. METHODS: This prospective, single-blind, randomized, crossover trial evaluated the efficacy of supplemental oxygen compared with placebo air during exercise in consecutive patients with …	(c) 2020 Asian Pacific Society of Respirology.	eng	Journal Article||Randomized Controlled Trial||Research Support, Non-U.S. Gov't	Aged||Cross-Over Studies||*Dyspnea/diagnosis/etiology/therapy||Exercise Test/methods||Exercise Tolerance/*physiology||Female||Humans||*Hypoxia/etiology/therapy||*Idiopathic Pulmonary Fibrosis/blood/physiopathology/therapy||Male||Oxygen Inhalation Therapy/*methods||Physical Exertion||Prospective Studies||Single-Blind Method||Treatment Outcome				2020 Nov	20200505		20210625	20210625	2021/06/29 06:00	2020/05/06 06:00	MEDLINE	ppublish	2019/06/04 00:00 [received]||2020/03/10 00:00 [revised]||2020/03/31 00:00 [accepted]||2020/05/06 06:00 [pubmed]||2021/06/29 06:00 [medline]||2020/05/06 06:00 [entrez]	10.1111/resp.13829 [doi]		10.1111/resp.13829 [doi]					Respirology. 2020 Nov;25(11):1114-1115. doi: 10.1111/resp.13890. PMID: 32573005
39	25632150	PMC6795258	Creatine supplementation enhances corticomotor excitability and cognitive performance during oxygen deprivation.	Turner CE||Byblow WD||Gant N	Turner, Clare E||Byblow, Winston D||Gant, Nicholas	Exercise Neurometabolism Laboratory and.||Movement Neuroscience Laboratory, Centre for Brain Research, University of Auckland, Auckland 1142, New Zealand.||Exercise Neurometabolism Laboratory and n.gant@auckland.ac.nz.					J Neurosci. 2015 Jan 28;35(4):1773-80. doi: 10.1523/JNEUROSCI.3113-14.2015.		J Neurosci	The Journal of neuroscience : the official journal of the Society for Neuroscience	1529-2401 (Electronic) 0270-6474 (Print) 0270-6474 (Linking)	35	4	1773-80	United States	Impairment or interruption of oxygen supply compromises brain function and plays a role in neurological and neurodegenerative conditions. Creatine is a naturally occurring compound involved in the buffering, transport, and regulation of cellular energy, with the potential to replenish cellular adenosine triphosphate without oxygen. Creatine is also neuroprotective in vitro against anoxic/hypoxic …	Copyright (c) 2015 the authors 0270-6474/15/351773-08$15.00/0.	eng	Journal Article||Randomized Controlled Trial||Research Support, Non-U.S. Gov't	Adult||Aspartic Acid/analogs & derivatives/metabolism||Blood Pressure||Cognition Disorders/*diet therapy/*etiology||Creatine/*administration & dosage/metabolism||*Dietary Supplements||Evoked Potentials, Motor/drug effects/physiology||Female||Heart Rate||Humans||*Hypoxia/complications/diet therapy/pathology||Male||Middle Aged||Motor Cortex/metabolism/*physiology||Neural Conduction/physiology||Neur…				2015 Jan 28			20150407	20191023	2015/04/08 06:00	2015/01/30 06:00	MEDLINE	ppublish	2015/01/30 06:00 [entrez]||2015/01/30 06:00 [pubmed]||2015/04/08 06:00 [medline]||2015/07/28 00:00 [pmc-release]	35/4/1773 [pii]||3113-14 [pii]||10.1523/JNEUROSCI.3113-14.2015 [doi]		10.1523/JNEUROSCI.3113-14.2015 [doi]					J Neurosci. 2015 Jun 24;35(25):9249-51. doi: 10.1523/JNEUROSCI.1195-15.2015.||PMID: 26109649
40	36334130	PMC9637068	Does Hypoxia and Stress Erythropoiesis Compromise Cardiac Function in Healthy Adults? A Randomized Trial.	Arrebola-Moreno AL||Casuso RA||Bejder J||Bonne TC||Breenfeldt Andersen A||Aragon-Vela J||Nordsborg NB||Huertas JR	Arrebola-Moreno, Antonio L||Casuso, Rafael A||Bejder, Jacob||Bonne, Thomas Christian||Breenfeldt Andersen, Andreas||Aragon-Vela, Jeronimo||Nordsborg, Nikolai B||Huertas, Jesus R	Cardiology Department, HLA Inmaculada Hospital, Granada, Spain.||Department of Physiology, Institute of Nutrition and Food Technology, University of Granada, Granada, Spain. rcasuso@uloyola.es.||Department of Health Sciences, Universidad Loyola Andalucia, Sevilla, Spain. rcasuso@uloyola.es.||Department of Nutrition, Exercise and Sports (NEXS), University of Copenhagen, Copenhagen, Denmark.||Depar…					Sports Med Open. 2022 Nov 5;8(1):137. doi: 10.1186/s40798-022-00531-x.		Sports Med Open	Sports medicine - open	2199-1170 (Print) 2198-9761 (Electronic) 2198-9761 (Linking)	8	1	137	Switzerland	OBJECTIVES: To investigate whether recombinant human erythropoietin (rHuEPO) injections during an altitude training camp impact heart function. METHODS: Thirty (12 women) moderately trained subjects stayed at 2320 m altitude for 4 weeks while training. Subjects were randomized to placebo (isotonic saline) or rHuEPO (20 IU/kg body weight) i.v. injections. Transthoracic echocardiography imaging was…	(c) 2022. The Author(s).	eng	Journal Article		ISF17R02NN/World Anti-Doping Agency/			2022 Nov 5	20221105			20221108	2022/11/06 06:01	2022/11/06 06:00	PubMed-not-MEDLINE	epublish	2022/01/05 00:00 [received]||2022/10/20 00:00 [accepted]||2022/11/05 12:24 [entrez]||2022/11/06 06:00 [pubmed]||2022/11/06 06:01 [medline]||2022/11/05 00:00 [pmc-release]	10.1186/s40798-022-00531-x [pii]||531 [pii]||10.1186/s40798-022-00531-x [doi]		10.1186/s40798-022-00531-x [doi] 137		ClinicalTrials.gov/NCT04227665
41	39940380	PMC11819692	Evaluating the Therapeutic Potential of Exercise in Hypoxia and Low-Carbohydrate, High-Fat Diet in Managing Hypertension in Elderly Type 2 Diabetes Patients: A Novel Intervention Approach.	Kindlovits R||Sousa AC||Viana JL||Milheiro J||Oliveira BMPM||Marques F||Santos A||Teixeira VH	Kindlovits, Raquel||Sousa, Ana Catarina||Viana, Joao Luis||Milheiro, Jaime||Oliveira, Bruno M P M||Marques, Franklim||Santos, Alejandro||Teixeira, Vitor Hugo	Faculty of Nutrition and Food Sciences (FCNAUP), University of Porto, 4200-465 Porto, Portugal.||Research Center in Sports Sciences, Health Sciences and Human Development (CIDESD), University of Maia, 4475-690 Maia, Portugal.||Research Center in Sports Sciences, Health Sciences and Human Development (CIDESD), University of Maia, 4475-690 Maia, Portugal.||Exercise Medical Centre Laboratory (CMEP),…					Nutrients. 2025 Jan 30;17(3):522. doi: 10.3390/nu17030522.		Nutrients	Nutrients	2072-6643 (Electronic) 2072-6643 (Linking)	17	3		Switzerland	BACKGROUND/OBJECTIVES: Type 2 diabetes mellitus (T2DM) is a chronic condition marked by hyperglycemia, which can affect metabolic, vascular, and hematological parameters. A low-carbohydrate, high-fat (LCHF) diet has been shown to improve glycemic control and blood pressure regulation. Exercise in hypoxia (EH) enhances insulin sensitivity, erythropoiesis, and angiogenesis. The combination of LCHF …		eng	Journal Article||Randomized Controlled Trial	Aged||Female||Humans||Male||Middle Aged||Biomarkers/blood||Blood Glucose/metabolism||Blood Pressure||*Diabetes Mellitus, Type 2/complications/therapy/diet therapy||*Diet, Carbohydrate-Restricted||*Diet, High-Fat||Exercise||*Exercise Therapy/methods||*Hypertension/therapy/diet therapy/complications/physiopathology||*Hypoxia/therapy||Lipids/blood	2020.06520.BD/Foundation for Science and Technology/||FCT/UIDB/00617/2020/Foundation for Science and Technology/||LA/P/0064/2020/Foundation for Science and Technology/			2025 Jan 30	20250130		20250213	20250515	2025/02/13 11:01	2025/02/13 11:00	MEDLINE	epublish	2025/01/02 00:00 [received]||2025/01/20 00:00 [revised]||2025/01/27 00:00 [accepted]||2025/02/13 11:01 [medline]||2025/02/13 11:00 [pubmed]||2025/02/13 01:02 [entrez]||2025/01/30 00:00 [pmc-release]	nu17030522 [pii]||nutrients-17-00522 [pii]||10.3390/nu17030522 [doi]		10.3390/nu17030522 [doi] 522		ClinicalTrials.gov/NCT05094505
42	39519456	PMC11547503	The Effect of Pre-Exercise Caffeine and Glucose Ingestion on Endurance Capacity in Hypoxia: A Double-Blind Crossover Trial.	Chiu CH||Chen CC||Ali A||Wu SL||Wu CL	Chiu, Chih-Hui||Chen, Chung-Chih||Ali, Ajmol||Wu, Shey-Lin||Wu, Ching-Lin	Graduate Program in Department of Exercise Health Science, National Taiwan University of Sport, Taichung 404401, Taiwan.||Graduate Institute of Sports and Health Management, National Chung Hsing University, Taichung 402202, Taiwan.||School of Sport, Exercise and Nutrition, Massey University, Auckland 0745, New Zealand.||Neurological Department, Show Chwan Memorial Hospital, Changhua 500209, Taiwa…					Nutrients. 2024 Oct 25;16(21):3624. doi: 10.3390/nu16213624.		Nutrients	Nutrients	2072-6643 (Electronic) 2072-6643 (Linking)	16	21		Switzerland	The impact of caffeine and glucose supplementation in a hypoxic environment on endurance exercise performance remains inconclusive. The current study examined the effect of pre-exercise carbohydrate and caffeine supplementation on endurance exercise performance in an acute hypoxic environment. Eight healthy active young males participated in this double-blind, within-subjects crossover study. Par…		eng	Journal Article||Randomized Controlled Trial	Humans||*Caffeine/administration & dosage/pharmacology||Male||*Cross-Over Studies||Double-Blind Method||*Hypoxia/physiopathology/blood||*Physical Endurance/drug effects/physiology||Young Adult||*Glucose/metabolism||Adult||Exercise/physiology||Blood Glucose/metabolism/drug effects||Dietary Supplements				2024 Oct 25	20241025		20241109	20250403	2024/11/13 13:57	2024/11/13 13:56	MEDLINE	epublish	2024/09/18 00:00 [received]||2024/10/16 00:00 [revised]||2024/10/18 00:00 [accepted]||2024/11/13 13:57 [medline]||2024/11/13 13:56 [pubmed]||2024/11/09 01:14 [entrez]||2024/10/25 00:00 [pmc-release]	nu16213624 [pii]||nutrients-16-03624 [pii]||10.3390/nu16213624 [doi]		10.3390/nu16213624 [doi] 3624
43	24646076		No effect of dietary nitrate supplementation on endurance training in hypoxia.	Puype J||Ramaekers M||Van Thienen R||Deldicque L||Hespel P	Puype, J||Ramaekers, M||Van Thienen, R||Deldicque, L||Hespel, P	Exercise Physiology Research Group, Department of Kinesiology, KU Leuven, Belgium.					Scand J Med Sci Sports. 2015 Apr;25(2):234-41. doi: 10.1111/sms.12199. Epub 2014 Mar 20.		Scand J Med Sci Sports	Scandinavian journal of medicine & science in sports	1600-0838 (Electronic) 0905-7188 (Linking)	25	2	234-41	Denmark	We investigated whether dietary nitrate (NO(3)(-)) supplementation enhances the effect of training in hypoxia on endurance performance at sea level. Twenty-two healthy male volunteers performed high-intensity endurance training on a cycle ergometer (6 weeks, 5x30 min/week at 4-6 mmol/L blood lactate) in normobaric hypoxia (12.5% FiO(2)), while ingesting either beetroot juice [0.07 mmol NO(3)(-) /…	(c) 2014 John Wiley & Sons A/S. Published by John Wiley & Sons Ltd.	eng	Journal Article||Randomized Controlled Trial||Research Support, Non-U.S. Gov't	Adaptation, Physiological/drug effects/physiology||Adolescent||Adult||Altitude||*Beta vulgaris||Bicycling/*physiology||Blotting, Western||*Dietary Supplements||Exercise Test||*Fruit and Vegetable Juices||Healthy Volunteers||Humans||*Hypoxia/metabolism||Male||Muscle Proteins/metabolism||Nitrates/administration & dosage/*pharmacology/physiology||Oxygen Consumption/drug effects/physiology||Physical …				2015 Apr	20140320		20151215	20161125	2015/12/17 06:00	2014/03/22 06:00	MEDLINE	ppublish	2014/01/20 00:00 [accepted]||2014/03/21 06:00 [entrez]||2014/03/22 06:00 [pubmed]||2015/12/17 06:00 [medline]	10.1111/sms.12199 [doi]		10.1111/sms.12199 [doi]
44	39922710		Dietary nitrate supplementation enhances exercise capacity in WHO Group 3 pulmonary hypertension: a double-blind, placebo-controlled, randomised crossover study (EDEN-OX2).	Alsulayyim AS||Alasmari AM||Price LC||McCabe C||Alghamdi SM||Philip KEJ||Buttery SC||Pavitt MJ||Polkey MI||Rickman MJ||Ahmetaj-Shala B||Mitchell JA||Alyami RA||Hopkinson NS	Alsulayyim, Abdullah S||Alasmari, Ali M||Price, Laura C||McCabe, Colm||Alghamdi, Saeed M||Philip, Keir Elmslie James||Buttery, Sara C||Pavitt, Matthew J||Polkey, Michael I||Rickman, Matthew J||Ahmetaj-Shala, Blerina||Mitchell, Jane A||Alyami, Rami A||Hopkinson, Nicholas S	National Heart and Lung Institute, Imperial College London, London, UK.||Respiratory Therapy Department, Jazan University, Jazan, Saudi Arabia.||National Heart and Lung Institute, Imperial College London, London, UK.||College of Medical Rehabilitation, Taibah University, Madinah, Al Madinah, Saudi Arabia.||National Heart and Lung Institute, Imperial College London, London, UK.||National Pulmonary…					Thorax. 2025 Apr 15;80(5):335-338. doi: 10.1136/thorax-2024-222019.		Thorax	Thorax	1468-3296 (Electronic) 0040-6376 (Linking)	80	5	335-338	England	Dietary nitrate supplementation, which improves skeletal muscle oxygen utilisation, vascular endothelial function and exercise capacity in people with chronic obstructive pulmonary disease, may benefit other lung conditions. In a double-blind, placebo-controlled, crossover study, in 19 adults with Group 3 pulmonary hypertension who desaturated during exercise, 140 mL of nitrate-rich beetroot juic…	(c) Author(s) (or their employer(s)) 2025. No commercial re-use. See rights and||permissions. Published by BMJ Group.	eng	Journal Article||Randomized Controlled Trial	Humans||Double-Blind Method||Cross-Over Studies||Male||*Dietary Supplements||*Nitrates/administration & dosage||Middle Aged||Female||*Exercise Tolerance/drug effects/physiology||*Hypertension, Pulmonary/physiopathology/diet therapy/drug therapy||Beta vulgaris||Fruit and Vegetable Juices||Aged||Treatment Outcome||Adult				2025 Apr 15	20250415		20250415	20250417	2025/04/16 00:24	2025/02/09 06:20	MEDLINE	epublish	2025/04/16 00:24 [medline]||2025/02/09 06:20 [pubmed]||2025/02/08 21:22 [entrez]	thorax-2024-222019 [pii]||10.1136/thorax-2024-222019 [doi]		10.1136/thorax-2024-222019 [doi]
45	25632150	PMC6795258	Creatine supplementation enhances corticomotor excitability and cognitive performance during oxygen deprivation.	Turner CE||Byblow WD||Gant N	Turner, Clare E||Byblow, Winston D||Gant, Nicholas	Exercise Neurometabolism Laboratory and.||Movement Neuroscience Laboratory, Centre for Brain Research, University of Auckland, Auckland 1142, New Zealand.||Exercise Neurometabolism Laboratory and n.gant@auckland.ac.nz.					J Neurosci. 2015 Jan 28;35(4):1773-80. doi: 10.1523/JNEUROSCI.3113-14.2015.		J Neurosci	The Journal of neuroscience : the official journal of the Society for Neuroscience	1529-2401 (Electronic) 0270-6474 (Print) 0270-6474 (Linking)	35	4	1773-80	United States	Impairment or interruption of oxygen supply compromises brain function and plays a role in neurological and neurodegenerative conditions. Creatine is a naturally occurring compound involved in the buffering, transport, and regulation of cellular energy, with the potential to replenish cellular adenosine triphosphate without oxygen. Creatine is also neuroprotective in vitro against anoxic/hypoxic …	Copyright (c) 2015 the authors 0270-6474/15/351773-08$15.00/0.	eng	Journal Article||Randomized Controlled Trial||Research Support, Non-U.S. Gov't	Adult||Aspartic Acid/analogs & derivatives/metabolism||Blood Pressure||Cognition Disorders/*diet therapy/*etiology||Creatine/*administration & dosage/metabolism||*Dietary Supplements||Evoked Potentials, Motor/drug effects/physiology||Female||Heart Rate||Humans||*Hypoxia/complications/diet therapy/pathology||Male||Middle Aged||Motor Cortex/metabolism/*physiology||Neural Conduction/physiology||Neur…				2015 Jan 28			20150407	20191023	2015/04/08 06:00	2015/01/30 06:00	MEDLINE	ppublish	2015/01/30 06:00 [entrez]||2015/01/30 06:00 [pubmed]||2015/04/08 06:00 [medline]||2015/07/28 00:00 [pmc-release]	35/4/1773 [pii]||3113-14 [pii]||10.1523/JNEUROSCI.3113-14.2015 [doi]		10.1523/JNEUROSCI.3113-14.2015 [doi]					J Neurosci. 2015 Jun 24;35(25):9249-51. doi: 10.1523/JNEUROSCI.1195-15.2015.||PMID: 26109649
46	36334130	PMC9637068	Does Hypoxia and Stress Erythropoiesis Compromise Cardiac Function in Healthy Adults? A Randomized Trial.	Arrebola-Moreno AL||Casuso RA||Bejder J||Bonne TC||Breenfeldt Andersen A||Aragon-Vela J||Nordsborg NB||Huertas JR	Arrebola-Moreno, Antonio L||Casuso, Rafael A||Bejder, Jacob||Bonne, Thomas Christian||Breenfeldt Andersen, Andreas||Aragon-Vela, Jeronimo||Nordsborg, Nikolai B||Huertas, Jesus R	Cardiology Department, HLA Inmaculada Hospital, Granada, Spain.||Department of Physiology, Institute of Nutrition and Food Technology, University of Granada, Granada, Spain. rcasuso@uloyola.es.||Department of Health Sciences, Universidad Loyola Andalucia, Sevilla, Spain. rcasuso@uloyola.es.||Department of Nutrition, Exercise and Sports (NEXS), University of Copenhagen, Copenhagen, Denmark.||Depar…					Sports Med Open. 2022 Nov 5;8(1):137. doi: 10.1186/s40798-022-00531-x.		Sports Med Open	Sports medicine - open	2199-1170 (Print) 2198-9761 (Electronic) 2198-9761 (Linking)	8	1	137	Switzerland	OBJECTIVES: To investigate whether recombinant human erythropoietin (rHuEPO) injections during an altitude training camp impact heart function. METHODS: Thirty (12 women) moderately trained subjects stayed at 2320 m altitude for 4 weeks while training. Subjects were randomized to placebo (isotonic saline) or rHuEPO (20 IU/kg body weight) i.v. injections. Transthoracic echocardiography imaging was…	(c) 2022. The Author(s).	eng	Journal Article		ISF17R02NN/World Anti-Doping Agency/			2022 Nov 5	20221105			20221108	2022/11/06 06:01	2022/11/06 06:00	PubMed-not-MEDLINE	epublish	2022/01/05 00:00 [received]||2022/10/20 00:00 [accepted]||2022/11/05 12:24 [entrez]||2022/11/06 06:00 [pubmed]||2022/11/06 06:01 [medline]||2022/11/05 00:00 [pmc-release]	10.1186/s40798-022-00531-x [pii]||531 [pii]||10.1186/s40798-022-00531-x [doi]		10.1186/s40798-022-00531-x [doi] 137		ClinicalTrials.gov/NCT04227665
47	25837245		Acute Mountain Sickness, Hypoxia, Hypobaria and Exercise Duration each Affect Heart Rate.	DiPasquale DM||Strangman GE||Harris NS||Muza SR	DiPasquale, D M||Strangman, G E||Harris, N S||Muza, S R	Department of Sports Medicine and Nutrition, University of Pittsburgh, Pittsburgh, Pennsylvania, United States.||Psychiatry, Charlestown, Massachusetts General Hospital, Charlestown, Massachusetts, United States.||Department of Emergency Medicine, Massachusetts General Hospital, Boston, Massachusetts, United States.||Thermal & Mountain Medicine Division, US Army Research Institute of Environmenta…					Int J Sports Med. 2015 Jul;36(8):609-14. doi: 10.1055/s-0034-1398623. Epub 2015 Apr 2.		Int J Sports Med	International journal of sports medicine	1439-3964 (Electronic) 0172-4622 (Linking)	36	8	609-14	Germany	In this study, we quantified the changes in post-exercise resting heart rate (HRrst) associated with acute mountain sickness (AMS), and compared the effects of hypobaric hypoxia (HH) and normobaric hypoxia (NH) on HRrst. We also examined the modulating roles of exercise duration and exposure time on HRrst. Each subject participated in 2 of 6 conditions: normobaric normoxia (NN), NH, or HH (4 400 …	(c) Georg Thieme Verlag KG Stuttgart . New York.	eng	Journal Article||Randomized Controlled Trial||Research Support, U.S. Gov't, Non-P.H.S.	Adult||Altitude Sickness/*physiopathology||*Atmospheric Pressure||Exercise/*physiology||Female||Heart Rate/*physiology||Humans||Hypoxia/etiology/*physiopathology||Male||Single-Blind Method||Time Factors				2015 Jul	20150402		20160328	20161125	2016/03/29 06:00	2015/04/04 06:00	MEDLINE	ppublish	2015/04/04 06:00 [entrez]||2015/04/04 06:00 [pubmed]||2016/03/29 06:00 [medline]	10.1055/s-0034-1398623 [doi]		10.1055/s-0034-1398623 [doi]
48	24225740		Effects of antioxidant supplementation on exercise performance in acute normobaric hypoxia.	Mariacher C||Gatterer H||Greilberger J||Djukic R||Greilberger M||Philippe M||Burtscher M	Mariacher, Christian||Gatterer, Hannes||Greilberger, Joachim||Djukic, Radoslav||Greilberger, Michaela||Philippe, Marc||Burtscher, Martin	Dept. of Sports Science, Medical Section, University of Innsbruck, Austria.					Int J Sport Nutr Exerc Metab. 2014 Apr;24(2):227-35. doi: 10.1123/ijsnem.2013-0118. Epub 2013 Nov 13.		Int J Sport Nutr Exerc Metab	International journal of sport nutrition and exercise metabolism	1543-2742 (Electronic) 1526-484X (Linking)	24	2	227-35	United States	BACKGROUND/OBJECTIVES: To compare the effects of a 3-week supplementation between two different mixtures of antioxidants and placebo on aerobic exercise performance in acute normobaric hypoxia. SUBJECTS/METHODS: Seventeen subjects were randomly assigned in a double-blind fashion to receive a broad-based antioxidants supplement containing beta-carotene, ascorbic acid, d-alpha-tocopherol-succinate,…		eng	Comparative Study||Journal Article||Randomized Controlled Trial	Adult||Antioxidants/*pharmacology||*Dietary Supplements||Double-Blind Method||Drug Combinations||Exercise/*physiology||Exercise Test||Furaldehyde/*analogs & derivatives/pharmacology||Heart Rate||Humans||*Hypoxia||Ketoglutaric Acids/*pharmacology||Male||Micronutrients/*pharmacology||Physical Endurance/drug effects/physiology||Physical Exertion/drug effects||Physical Fitness/physiology||Young Adult				2014 Apr	20131113		20150126	20220408	2015/01/27 06:00	2013/11/15 06:00	MEDLINE	ppublish	2013/11/15 06:00 [entrez]||2013/11/15 06:00 [pubmed]||2015/01/27 06:00 [medline]	2013-0118 [pii]||10.1123/ijsnem.2013-0118 [doi]		10.1123/ijsnem.2013-0118 [doi]
49	39093075		Effects of Intermittent Hypoxia Protocols on Cognitive Performance and Brain Health in Older Adults Across Cognitive States: A Systematic Literature Review.	Boulares A||Pichon A||Faucher C||Bragazzi NL||Dupuy O	Boulares, Ayoub||Pichon, Aurelien||Faucher, Corentin||Bragazzi, Nicola Luigi||Dupuy, Olivier	Laboratory Mobility, Aging & Exercise-ER20296 (MOVE), Faculty of Sport Sciences-STAPS, University of Poitiers, Poitiers, France.||Laboratory Mobility, Aging & Exercise-ER20296 (MOVE), Faculty of Sport Sciences-STAPS, University of Poitiers, Poitiers, France.||Laboratory Mobility, Aging & Exercise-ER20296 (MOVE), Faculty of Sport Sciences-STAPS, University of Poitiers, Poitiers, France.||Departmen…					J Alzheimers Dis. 2024;101(1):13-30. doi: 10.3233/JAD-240711.		J Alzheimers Dis	Journal of Alzheimer's disease : JAD	1875-8908 (Electronic) 1387-2877 (Linking)	101	1	13-30	United States	BACKGROUND: The rise in the aging population highlights the need to address cognitive decline and neurodegenerative diseases. Intermittent hypoxia (IH) protocols show promise in enhancing cognitive abilities and brain health. OBJECTIVE: This review evaluates IH protocols' benefits on cognition and brain health in older adults, regardless of cognitive status. METHODS: A systematic search following…		eng	Journal Article||Systematic Review	Humans||*Cognition/physiology||*Hypoxia||Aged||*Cognitive Dysfunction||*Brain/physiopathology				2024			20240830	20240830	2024/08/31 09:52	2024/08/02 12:42	MEDLINE	ppublish	2024/08/31 09:52 [medline]||2024/08/02 12:42 [pubmed]||2024/08/02 10:03 [entrez]	JAD240711 [pii]||10.3233/JAD-240711 [doi]		10.3233/JAD-240711 [doi]
50	38307422		Effect of ubiquinol on electrophysiology during high-altitude acclimatization and de-acclimatization: A substudy of the Shigatse CARdiorespiratory fitness (SCARF) randomized clinical trial.	Liu Z||Yang J||Yang B||Sun M||Ye X||Yu S||Tan H||Hu M||Lv H||Wu B||Gao X||Huang L	Liu, Zhen||Yang, Jie||Yang, Bingjie||Sun, Mengjia||Ye, Xiaowei||Yu, Shiyong||Tan, Hu||Hu, Mingdong||Lv, Hailin||Wu, Boji||Gao, Xubin||Huang, Lan	Institute of Cardiovascular Diseases of PLA, The Second Affiliated Hospital, Army Medical University (Third Military Medical University), Chongqing, China; Department of Cardiology, The Second Affiliated Hospital, Army Medical University (Third Military Medical University), Chongqing, PR China.||Institute of Cardiovascular Diseases of PLA, The Second Affiliated Hospital, Army Medical University (…					Int J Cardiol. 2024 Apr 15;401:131817. doi: 10.1016/j.ijcard.2024.131817. Epub 2024 Feb 1.		Int J Cardiol	International journal of cardiology	1874-1754 (Electronic) 0167-5273 (Linking)	401		131817	Netherlands	BACKGROUND: High-altitude exposure changes the electrical conduction of the heart. However, reports on electrocardiogram (ECG) characteristics and potent prophylactic agents during high-altitude acclimatization and de-acclimatization are inadequate. This study aimed to investigate the effects of ubiquinol on electrophysiology after high-altitude hypoxia and reoxygenation. METHODS: The study was a…	Copyright (c) 2024. Published by Elsevier B.V.	eng	Journal Article||Randomized Controlled Trial	Humans||*Altitude||*Cardiorespiratory Fitness||Prospective Studies||Hypoxia||Acclimatization||Electrophysiology||Ubiquinone/*analogs & derivatives				2024 Apr 15	20240201		20240305	20240305	2024/03/05 06:44	2024/02/03 00:41	MEDLINE	ppublish	2023/11/09 00:00 [received]||2024/01/26 00:00 [revised]||2024/01/28 00:00 [accepted]||2024/03/05 06:44 [medline]||2024/02/03 00:41 [pubmed]||2024/02/02 19:33 [entrez]	S0167-5273(24)00182-7 [pii]||10.1016/j.ijcard.2024.131817 [doi]		S0167-5273(24)00182-7 [pii] 10.1016/j.ijcard.2024.131817 [doi]
51	30299413		Supplemental Oxygen Does Not Influence Self-selected Work Rate at Moderate Altitude.	Williams KA||Bell K||Jacobs RA||Subudhi AW	Williams, Kirsten A||Bell, Kathryn||Jacobs, Robert A||Subudhi, Andrew W	University of Colorado Colorado Springs, Department of Biology, Colorado Springs, CO.					Med Sci Sports Exerc. 2019 Mar;51(3):575-581. doi: 10.1249/MSS.0000000000001801.		Med Sci Sports Exerc	Medicine and science in sports and exercise	1530-0315 (Electronic) 0195-9131 (Linking)	51	3	575-581	United States	INTRODUCTION: It is well known that supplemental oxygen can increase aerobic power output during high-intensity and/or maximal efforts at moderate altitude, yet the effects on self-selected work rate during lower-intensity, submaximal exercise are unknown. We reasoned that if the degree of arterial oxygen saturation (SaO2) influences teleoanticipatory regulation of power output, supplemental oxyg…		eng	Journal Article||Research Support, Non-U.S. Gov't	Adult||*Altitude||Cross-Over Studies||*Exercise||Exercise Test||Female||Humans||Male||Oxygen/*administration & dosage||*Oxygen Consumption||Pulmonary Gas Exchange||Young Adult				2019 Mar			20191031	20191031	2019/11/02 06:00	2018/10/10 06:00	MEDLINE	ppublish	2018/10/10 06:00 [pubmed]||2019/11/02 06:00 [medline]||2018/10/10 06:00 [entrez]	10.1249/MSS.0000000000001801 [doi]		10.1249/MSS.0000000000001801 [doi]
52	38682243	PMC11381008	Pioglitazone does not enhance exogenous glucose oxidation or metabolic clearance rate during aerobic exercise in men under acute high-altitude exposure.	Margolis LM||Wilson MA||Drummer DJ||Carrigan CT||Murphy NE||Allen JT||Dawson MA||Mantzoros CS||Young AJ||Pasiakos SM	Margolis, Lee M||Wilson, Marques A||Drummer, Devin J||Carrigan, Christopher T||Murphy, Nancy E||Allen, Jillian T||Dawson, M Alan||Mantzoros, Christos S||Young, Andrew J||Pasiakos, Stefan M	United States Army Research Institute of Environmental Medicine, Natick, Massachusetts, United States.||United States Army Research Institute of Environmental Medicine, Natick, Massachusetts, United States.||United States Army Research Institute of Environmental Medicine, Natick, Massachusetts, United States.||Oak Ridge Institute for Science and Education, Belcamp, Maryland, United States.||Unite…					Am J Physiol Regul Integr Comp Physiol. 2024 Jul 1;327(1):R25-R34. doi: 10.1152/ajpregu.00064.2024. Epub 2024 Apr 29.		Am J Physiol Regul Integr Comp Physiol	American journal of physiology. Regulatory, integrative and comparative physiology	1522-1490 (Electronic) 0363-6119 (Print) 0363-6119 (Linking)	327	1	R25-R34	United States	Insulin insensitivity decreases exogenous glucose oxidation and metabolic clearance rate (MCR) during aerobic exercise in unacclimatized lowlanders at high altitude (HA). Whether use of an oral insulin sensitizer before acute HA exposure enhances exogenous glucose oxidation is unclear. This study investigated the impact of pioglitazone (PIO) on exogenous glucose oxidation and glucose turnover com…		eng	Journal Article||Randomized Controlled Trial	Humans||*Pioglitazone/administration & dosage/pharmacology||Male||*Oxidation-Reduction||Young Adult||*Exercise/physiology||Adult||*Cross-Over Studies||*Glucose/metabolism||*Altitude||*Hypoglycemic Agents/administration & dosage/pharmacology/pharmacokinetics||Metabolic Clearance Rate||Blood Glucose/metabolism/drug effects||Insulin/blood/metabolism	N/A/USAMRDC/			2024 Jul 1	20240429		20240611	20240910	2024/06/12 00:42	2024/04/29 06:44	MEDLINE	ppublish	2025/07/01 00:00 [pmc-release]||2024/06/12 00:42 [medline]||2024/04/29 06:44 [pubmed]||2024/04/29 04:28 [entrez]	R-00064-2024 [pii]||10.1152/ajpregu.00064.2024 [doi]		10.1152/ajpregu.00064.2024 [doi]
53	39948152	PMC11825729	Effects of taurine combined with caffeine on repetitive sprint exercise performance and cognition in a hypoxic environment.	Liu J||Rong W	Liu, Jie||Rong, Wenchao	Department of PE, Xi'an University of Finance and Economics, Xi'an, 710100, China.||Faculty of Education Studies, University Putra Malaysia, Serdang, Malaysia. c943514032@gmail.com.					Sci Rep. 2025 Feb 13;15(1):5386. doi: 10.1038/s41598-025-89680-z.		Sci Rep	Scientific reports	2045-2322 (Electronic) 2045-2322 (Linking)	15	1	5386	England	The impact of hypoxic repetitive sprint training on the overall performance of team sports remains controversial due to the specific nature of the exercise capacity required for team sports. While taurine and caffeine are widely utilized as supplements for repetitive sprint exercise in normoxic environments, their efficacy in hypoxic environments remains to be fully understood. Therefore, additio…	(c) 2025. The Author(s).	eng	Journal Article||Randomized Controlled Trial	Humans||*Taurine/pharmacology/administration & dosage||*Caffeine/pharmacology/administration & dosage||Male||*Hypoxia/physiopathology||*Cognition/drug effects||*Athletic Performance/physiology||Young Adult||Double-Blind Method||Adult||Cross-Over Studies||*Exercise/physiology||Dietary Supplements||Running/physiology||Heart Rate/drug effects				2025 Feb 13	20250213		20250213	20250515	2025/02/14 00:25	2025/02/14 00:24	MEDLINE	epublish	2024/05/13 00:00 [received]||2025/02/06 00:00 [accepted]||2025/02/14 00:25 [medline]||2025/02/14 00:24 [pubmed]||2025/02/13 23:19 [entrez]||2025/02/13 00:00 [pmc-release]	10.1038/s41598-025-89680-z [pii]||89680 [pii]||10.1038/s41598-025-89680-z [doi]		10.1038/s41598-025-89680-z [doi] 5386
54	34160288	PMC8887998	Effects of altitude and recombinant human erythropoietin on iron metabolism: a randomized controlled trial.	Breenfeldt Andersen A||Bonne TC||Bejder J||Jung G||Ganz T||Nemeth E||Olsen NV||Huertas JR||Nordsborg NB	Breenfeldt Andersen, Andreas||Bonne, Thomas C||Bejder, Jacob||Jung, Grace||Ganz, Tomas||Nemeth, Elizabeta||Olsen, Niels Vidiendal||Huertas, Jesus Rodriguez||Nordsborg, Nikolai Baastrup	Department of Nutrition, Exercise and Sports, University of Copenhagen, Copenhagen, Denmark.||Department of Nutrition, Exercise and Sports, University of Copenhagen, Copenhagen, Denmark.||Department of Nutrition, Exercise and Sports, University of Copenhagen, Copenhagen, Denmark.||Department of Medicine and Pathology, Center for Iron Disorders, David Geffen School of Medicine, University of Calif…					Am J Physiol Regul Integr Comp Physiol. 2021 Aug 1;321(2):R152-R161. doi: 10.1152/ajpregu.00070.2021. Epub 2021 Jun 23.		Am J Physiol Regul Integr Comp Physiol	American journal of physiology. Regulatory, integrative and comparative physiology	1522-1490 (Electronic) 0363-6119 (Print) 0363-6119 (Linking)	321	2	R152-R161	United States	Current markers of iron deficiency (ID), such as ferritin and hemoglobin, have shortcomings, and hepcidin and erythroferrone (ERFE) could be of clinical relevance in relation to early assessment of ID. Here, we evaluate whether exposure to altitude-induced hypoxia (2,320 m) alone, or in combination with recombinant human erythropoietin (rHuEPO) treatment, affects hepcidin and ERFE levels before a…		eng	Journal Article||Multicenter Study||Randomized Controlled Trial||Research Support, Non-U.S. Gov't	*Altitude||Altitude Sickness/*blood/diagnosis||Biomarkers/blood||Denmark||Double-Blind Method||Epoetin Alfa/*administration & dosage||Erythropoiesis/*drug effects||Female||Hematinics/*administration & dosage||Hepcidins/*blood||Homeostasis||Humans||Injections, Intravenous||Iron/*blood||Male||Peptide Hormones/*blood||Recombinant Proteins/administration & dosage||Spain||Time Factors	R01 HD096863/HD/NICHD NIH HHS/United States			2021 Aug 1	20210623		20211007	20220802	2021/10/08 06:00	2021/06/24 06:00	MEDLINE	ppublish	2021/06/24 06:00 [pubmed]||2021/10/08 06:00 [medline]||2021/06/23 12:16 [entrez]||2022/08/01 00:00 [pmc-release]	R-00070-2021 [pii]||10.1152/ajpregu.00070.2021 [doi]		10.1152/ajpregu.00070.2021 [doi]		figshare/10.6084/m9.figshare.14174225
55	31411126		5-Hydroxymethylfurfural and alpha-ketoglutaric acid supplementation increases oxygen saturation during prolonged exercise in normobaric hypoxia.	Kossler F||Mair L||Burtscher M||Gatterer H	Kossler, Florian||Mair, Lukas||Burtscher, Martin||Gatterer, Hannes	Department of Sport Science, University Innsbruck, Austria.||Department of Sport Science, University Innsbruck, Austria.||Department of Sport Science, University Innsbruck, Austria.||Department of Sport Science, University Innsbruck, Austria.||Institute of Mountain Emergency Medicine, EURAC Research, Bolzano, Italy.					Int J Vitam Nutr Res. 2021 Jan;91(1-2):63-68. doi: 10.1024/0300-9831/a000606. Epub 2019 Aug 14.		Int J Vitam Nutr Res	International journal for vitamin and nutrition research. Internationale Zeitschrift fur Vitamin- und Ernahrungsforschung. Journal international de vitaminologie et de nutrition	0300-9831 (Print) 0300-9831 (Linking)	91	1-2	63-68	Singapore	This double-blinded, randomized and placebo-controlled, crossover study investigated whether alpha-ketoglutaric-acid (alpha-KG) and 5-hydroxymethylfurfural (5-HMF) supplementation improves exercise performance in hypoxia and affects physiological responses during the exercise task. Eight moderately trained male participants (age: 25.3 +/- 2.0 y, VO(2max): 48.0 +/- 8.3 ml/min/kg) performed an incr…		eng	Journal Article||Randomized Controlled Trial	Adult||Cross-Over Studies||*Dietary Supplements||Furaldehyde/analogs & derivatives||Humans||*Hypoxia||*Ketoglutaric Acids||Male||Oxygen||Young Adult				2021 Jan	20190814		20210129	20220531	2021/01/30 06:00	2019/08/15 06:00	MEDLINE	ppublish	2019/08/15 06:00 [pubmed]||2021/01/30 06:00 [medline]||2019/08/15 06:00 [entrez]	10.1024/0300-9831/a000606 [doi]		10.1024/0300-9831/a000606 [doi]
56	38623777		Efficacy of Interventions to Improve Cognitive Function in Adults with Spinal Cord Injury: A Systematic Review.	Li Y||Hu Y||Pozzato I||Arora M||Schoffl J||McBain C||Middleton J||Craig A	Li, Yan||Hu, Yule||Pozzato, Ilaria||Arora, Mohit||Schoffl, Jacob||McBain, Candice||Middleton, James||Craig, Ashley	School of Nursing, The Hong Kong Polytechnic University, Hong Kong, China.||School of Nursing, The Hong Kong Polytechnic University, Hong Kong, China.||John Walsh Centre Rehabilitation Research, The Kolling Institute, Royal North Shore Hospital, St Leonards, Sydney, Australia.||Faculty of Medicine and Health, Sydney Medical School, The University of Sydney, Sydney, Australia.||John Walsh Centre R…					J Neurotrauma. 2024 Sep;41(17-18):2075-2088. doi: 10.1089/neu.2024.0032. Epub 2024 May 3.		J Neurotrauma	Journal of neurotrauma	1557-9042 (Electronic) 0897-7151 (Linking)	41	17-18	2075-2088	United States	Cognitive impairment is a common complication following spinal cord injury (SCI) and imposes a significant negative impact on adjustment, functional independence, physical and mental health, and quality of life. It is unclear whether interventions for cognitive impairment following SCI are effective. A systematic review of controlled trials was performed to evaluate the effect of interventions on…		eng	Journal Article||Systematic Review	Adult||Humans||Cognition/physiology||Cognitive Behavioral Therapy/methods||*Cognitive Dysfunction/diagnosis/etiology/physiopathology/therapy||Exercise Therapy/methods||*Spinal Cord Injuries/complications/physiopathology/psychology/rehabilitation||Treatment Outcome				2024 Sep	20240503		20240918	20250304	2024/09/18 18:45	2024/04/16 12:44	MEDLINE	ppublish	2024/09/18 18:45 [medline]||2024/04/16 12:44 [pubmed]||2024/04/16 05:14 [entrez]	10.1089/neu.2024.0032 [doi]		10.1089/neu.2024.0032 [doi]
57	23888484	PMC6464979	Oxygen therapy for cystic fibrosis.	Elphick HE||Mallory G	Elphick, Heather E||Mallory, George	Respiratory Unit, Sheffield Children's Hospital, Sheffield, UK. H.Elphick@sheffield.ac.uk					Cochrane Database Syst Rev. 2013 Jul 25;2013(7):CD003884. doi: 10.1002/14651858.CD003884.pub4.		Cochrane Database Syst Rev	The Cochrane database of systematic reviews	1469-493X (Electronic) 1361-6137 (Linking)	2013	7	CD003884	England	BACKGROUND: The most serious complications of cystic fibrosis (CF) relate to respiratory insufficiency. Oxygen supplementation therapy has long been a standard of care for individuals with chronic lung diseases associated with hypoxemia. Physicians commonly prescribe oxygen therapy for people with CF when hypoxemia occurs. However, it is unclear if empiric evidence is available to provide indicat…		eng	Journal Article||Meta-Analysis||Review||Systematic Review	Cystic Fibrosis/*complications/mortality||Exercise Tolerance||Humans||Hypercapnia/etiology||Hypoxia/etiology/mortality/*therapy||*Oxygen Inhalation Therapy/adverse effects||Quality of Life||Randomized Controlled Trials as Topic||Sleep				2013 Jul 25	20130725		20131220	20231011	2013/12/21 06:00	2013/07/28 06:00	MEDLINE	epublish	2013/07/27 06:00 [entrez]||2013/07/28 06:00 [pubmed]||2013/12/21 06:00 [medline]||2014/07/25 00:00 [pmc-release]	CD003884.pub4 [pii]||10.1002/14651858.CD003884.pub4 [doi]		10.1002/14651858.CD003884.pub4 [doi] CD003884
58	34984845	PMC9285439	Acute normobaric hypoxia blunts contraction-mediated mTORC1- and JNK-signaling in human skeletal muscle.	Moberg M||Apro W||Horwath O||van Hall G||Blackwood SJ||Katz A	Moberg, Marcus||Apro, William||Horwath, Oscar||van Hall, Gerrit||Blackwood, Sarah Joan||Katz, Abram	Astrand Laboratory, Department of Physiology, Nutrition and Biomechanics, Swedish School of Sport and Health Sciences, Stockholm, Sweden.||Department of Physiology and Pharmacology, Karolinska Institute, Stockholm, Sweden.||Astrand Laboratory, Department of Physiology, Nutrition and Biomechanics, Swedish School of Sport and Health Sciences, Stockholm, Sweden.||Department of Clinical Science, Inte…					Acta Physiol (Oxf). 2022 Feb;234(2):e13771. doi: 10.1111/apha.13771. Epub 2022 Jan 19.		Acta Physiol (Oxf)	Acta physiologica (Oxford, England)	1748-1716 (Electronic) 1748-1708 (Print) 1748-1708 (Linking)	234	2	e13771	England	AIM: Hypoxia has been shown to reduce resistance exercise-induced stimulation of protein synthesis and long-term gains in muscle mass. However, the mechanism whereby hypoxia exerts its effect is not clear. Here, we examine the effect of acute hypoxia on the activity of several signalling pathways involved in the regulation of muscle growth following a bout of resistance exercise. METHODS: Eight m…	(c) 2022 The Authors. Acta Physiologica published by John Wiley & Sons Ltd on||behalf of Scandinavian Physiological Society.	eng	Journal Article||Randomized Controlled Trial||Research Support, Non-U.S. Gov't	Exercise/physiology||Humans||Hypoxia/metabolism||*MAP Kinase Signaling System||Male||Mechanistic Target of Rapamycin Complex 1/metabolism||*Muscle, Skeletal/metabolism				2022 Feb	20220119		20220331	20220731	2022/04/01 06:00	2022/01/06 06:00	MEDLINE	ppublish	2021/09/28 00:00 [revised]||2021/07/03 00:00 [received]||2022/01/01 00:00 [accepted]||2022/01/06 06:00 [pubmed]||2022/04/01 06:00 [medline]||2022/01/05 06:19 [entrez]||2022/07/15 00:00 [pmc-release]	APHA13771 [pii]||10.1111/apha.13771 [doi]		10.1111/apha.13771 [doi] e13771					Acta Physiol (Oxf). 2022 Feb;234(2):e13746. doi: 10.1111/apha.13746. PMID:||34907659||Acta Physiol (Oxf). 2022 Feb;234(2):e13747. doi: 10.1111/apha.13747. PMID:||34931453
59	34853156		Dietary nitrate supplementation to enhance exercise capacity in hypoxic COPD: EDEN-OX, a double-blind, placebo-controlled, randomised cross-over study.	Pavitt MJ||Lewis A||Buttery SC||Fernandez BO||Mikus-Lelinska M||Banya WAS||Feelisch M||Polkey MI||Hopkinson NS	Pavitt, Matthew J||Lewis, Adam||Buttery, Sara C||Fernandez, Bernadette O||Mikus-Lelinska, Monika||Banya, Winston A S||Feelisch, Martin||Polkey, Michael I||Hopkinson, Nicholas S	National Heart and Lung Institute, Imperial College London, London, UK.||National Heart and Lung Institute, Imperial College London, London, UK.||National Heart and Lung Institute, Imperial College London, London, UK.||Clinical and Experimental Sciences, Southampton Hospital, Southampton, UK.||Clinical and Experimental Sciences, Southampton Hospital, Southampton, UK.||National Heart and Lung Inst…					Thorax. 2022 Oct;77(10):968-975. doi: 10.1136/thoraxjnl-2021-217147. Epub 2021 Dec 1.		Thorax	Thorax	1468-3296 (Electronic) 0040-6376 (Linking)	77	10	968-975	England	RATIONALE: Dietary nitrate supplementation improves skeletal muscle oxygen utilisation and vascular endothelial function. We hypothesised that these effects might be sufficient to improve exercise performance in patients with COPD and hypoxia severe enough to require supplemental oxygen. METHODS: We conducted a single-centre, double-blind, placebo-controlled, cross-over study, enrolling adults wi…	(c) Author(s) (or their employer(s)) 2022. No commercial re-use. See rights and||permissions. Published by BMJ.	eng	Journal Article||Randomized Controlled Trial||Research Support, Non-U.S. Gov't	Adult||Humans||*Nitrates||Cross-Over Studies||Exercise Tolerance||Dietary Supplements||Antioxidants||Oxygen||*Pulmonary Disease, Chronic Obstructive/drug therapy||Hypoxia||Double-Blind Method				2022 Oct	20211201		20230518	20230524	2023/05/18 06:42	2021/12/03 06:00	MEDLINE	ppublish	2021/02/23 00:00 [received]||2021/11/04 00:00 [accepted]||2023/05/18 06:42 [medline]||2021/12/03 06:00 [pubmed]||2021/12/02 05:55 [entrez]	thoraxjnl-2021-217147 [pii]||10.1136/thoraxjnl-2021-217147 [doi]		10.1136/thoraxjnl-2021-217147 [doi]		ISRCTN/ISRCTN14888729
60	33851320	PMC8087568	The impact of hypoxia exposure on glucose homeostasis in metabolically compromised humans: A systematic review.	van Hulten V||van Meijel RLJ||Goossens GH	van Hulten, Veerle||van Meijel, Rens L J||Goossens, Gijs H	Department of Human Biology, NUTRIM School of Nutrition and Translational Research in Metabolism, Maastricht University Medical Center, Maastricht, The Netherlands.||Department of Clinical Pharmacology and Toxicology, CARIM School for Cardiovascular Diseases, Maastricht University Medical Center, Maastricht, The Netherlands.||Department of Human Biology, NUTRIM School of Nutrition and Translation…					Rev Endocr Metab Disord. 2021 Jun;22(2):471-483. doi: 10.1007/s11154-021-09654-0. Epub 2021 Apr 14.		Rev Endocr Metab Disord	Reviews in endocrine & metabolic disorders	1573-2606 (Electronic) 1389-9155 (Print) 1389-9155 (Linking)	22	2	471-483	Germany	Humans living at a higher altitude are less prone to suffer from impaired glucose homeostasis and type 2 diabetes mellitus (T2DM), which might at least partly be explained by lower oxygen availability at higher altitudes. The present systematic review aimed to provide an overview of the current literature on the effects of hypoxia exposure on glucose homeostasis in metabolically compromised human…		eng	Journal Article||Research Support, Non-U.S. Gov't||Review||Systematic Review	*Diabetes Mellitus, Type 2||Glucose||Homeostasis||Humans||Hypoxia				2021 Jun	20210414		20211210	20211214	2021/12/15 06:00	2021/04/15 06:00	MEDLINE	ppublish	2021/04/06 00:00 [accepted]||2021/04/15 06:00 [pubmed]||2021/12/15 06:00 [medline]||2021/04/14 06:43 [entrez]||2021/04/14 00:00 [pmc-release]	10.1007/s11154-021-09654-0 [pii]||9654 [pii]||10.1007/s11154-021-09654-0 [doi]		10.1007/s11154-021-09654-0 [doi]
61	38407751	PMC11127818	Effects of Oral Iron Supplementation on Blood Iron Status in Athletes: A Systematic Review, Meta-Analysis and Meta-Regression of Randomized Controlled Trials.	Smid AN||Golja P||Hadzic V||Abazovic E||Drole K||Paravlic AH	Smid, Anja Neza||Golja, Petra||Hadzic, Vedran||Abazovic, Ensar||Drole, Kristina||Paravlic, Armin H	Biotechnical Faculty, University of Ljubljana, Jamnikarjeva ulica 101, 1000, Ljubljana, Slovenia.||Biotechnical Faculty, University of Ljubljana, Jamnikarjeva ulica 101, 1000, Ljubljana, Slovenia.||Faculty of Sport, University of Ljubljana, Gortanova ulica 22, 1000, Ljubljana, Slovenia.||Faculty of Sport and Physical Education, University of Sarajevo, Patriotske Lige 41, 71000, Sarajevo, Bosnia a…					Sports Med. 2024 May;54(5):1231-1247. doi: 10.1007/s40279-024-01992-8. Epub 2024 Feb 26.		Sports Med	Sports medicine (Auckland, N.Z.)	1179-2035 (Electronic) 0112-1642 (Print) 0112-1642 (Linking)	54	5	1231-1247	New Zealand	BACKGROUND: Iron deficiency in athletes is initially treated with a nutritional intervention. If negative iron balance persists, oral iron supplementation (OIS) can be used. Despite the recent proposal for a refinement of treatment strategies for iron-deficient athletes, there is no general consensus regarding the actual efficiency, dosage, or optimal regimen of OIS. OBJECTIVE: The aim of this me…	(c) 2024. The Author(s).	eng	Journal Article||Meta-Analysis||Systematic Review	Humans||*Dietary Supplements||*Randomized Controlled Trials as Topic||*Iron/administration & dosage||Athletes||Ferritins/blood||Administration, Oral||Athletic Performance/physiology||Hemoglobins/analysis/metabolism||Anemia, Iron-Deficiency/drug therapy/blood				2024 May	20240226		20240525	20250117	2024/05/26 18:11	2024/02/26 12:44	MEDLINE	ppublish	2024/01/05 00:00 [accepted]||2024/05/26 18:11 [medline]||2024/02/26 12:44 [pubmed]||2024/02/26 11:50 [entrez]||2024/02/26 00:00 [pmc-release]	10.1007/s40279-024-01992-8 [pii]||1992 [pii]||10.1007/s40279-024-01992-8 [doi]		10.1007/s40279-024-01992-8 [doi]
62	28577258	PMC5633647	"Beet-ing" the Mountain: A Review of the Physiological and Performance Effects of Dietary Nitrate Supplementation at Simulated and Terrestrial Altitude.	Shannon OM||McGawley K||Nyback L||Duckworth L||Barlow MJ||Woods D||Siervo M||O'Hara JP	Shannon, Oliver Michael||McGawley, Kerry||Nyback, Linn||Duckworth, Lauren||Barlow, Matthew John||Woods, David||Siervo, Mario||O'Hara, John Paul	Research Institute for Sport, Physical Activity, and Leisure, Leeds Beckett University, Leeds, LS6 3QS, UK. O.Shannon@LeedsBeckett.ac.uk.||Swedish Winter Sports Research Centre, Department of Health Sciences, Mid Sweden University, Ostersund, Sweden.||Swedish Winter Sports Research Centre, Department of Health Sciences, Mid Sweden University, Ostersund, Sweden.||Research Institute for Sport, Phys…					Sports Med. 2017 Nov;47(11):2155-2169. doi: 10.1007/s40279-017-0744-9.		Sports Med	Sports medicine (Auckland, N.Z.)	1179-2035 (Electronic) 0112-1642 (Print) 0112-1642 (Linking)	47	11	2155-2169	New Zealand	Exposure to altitude results in multiple physiological consequences. These include, but are not limited to, a reduced maximal oxygen consumption, drop in arterial oxygen saturation, and increase in muscle metabolic perturbations at a fixed sub-maximal work rate. Exercise capacity during fixed work rate or incremental exercise and time-trial performance are also impaired at altitude relative to se…		eng	Journal Article||Review	*Altitude||Athletic Performance/*physiology||Beta vulgaris/*chemistry||*Dietary Supplements||Exercise||Humans||Nitrates/*administration & dosage||Nitrites/blood||Oxygen/blood||Oxygen Consumption/physiology	MR/N007921/1/MRC_/Medical Research Council/United Kingdom			2017 Nov			20181119	20250530	2018/11/20 06:00	2017/06/04 06:00	MEDLINE	ppublish	2017/06/04 06:00 [pubmed]||2018/11/20 06:00 [medline]||2017/06/04 06:00 [entrez]||2017/06/02 00:00 [pmc-release]	10.1007/s40279-017-0744-9 [pii]||744 [pii]||10.1007/s40279-017-0744-9 [doi]		10.1007/s40279-017-0744-9 [doi]
63	35295581	PMC8918982	Dietary Nitrate Supplementation Does Not Alter Exercise Efficiency at High Altitude - Further Results From the Xtreme Alps Study.	Hennis PJ||Cumpstey AF||O'Doherty AF||Fernandez BO||Gilbert-Kawai ET||Mitchell K||Moyses H||Cobb A||Meale P||Pohnl H||Mythen MG||Grocott MPW||Levett DZH||Martin DS||Feelisch M	Hennis, Philip J||Cumpstey, Andrew F||O'Doherty, Alasdair F||Fernandez, Bernadette O||Gilbert-Kawai, Edward T||Mitchell, Kay||Moyses, Helen||Cobb, Alexandra||Meale, Paula||Pohnl, Helmut||Mythen, Monty G||Grocott, Michael P W||Levett, Denny Z H||Martin, Daniel S||Feelisch, Martin	Centre for Altitude Space and Extreme Environment Medicine, University College London Hospital NIHR Biomedical Research Centre, Institute of Sport, Exercise and Health, London, United Kingdom.||SHAPE Research Group, School of Science and Technology, Nottingham Trent University, Nottingham, United Kingdom.||Perioperative and Critical Care Theme, NIHR Southampton Biomedical Research Centre, Univers…	Xtreme Alps Research Group	Booth A||Sheperdigian A||O'Doherty A||Salam A||Cobb A||Cumpstey A||Fernandez B||Mole D||Grant D||Martin D||Levett D||Kortekaas E||Gilbert E||Rigat F||Shrubb F||Yow H||Farrant J||van der Kaaij J||Milledge J||Simpson J||Mitchell K||Jackson L||Wandrag L||Bisiker L||Edsell M||Feelisch M||Khosravi M||Sanborn M||Grocott M||Mythen M||Talbot N||Burdall O||Firth O||Moses O||Meale P||Hennis P||Wijesingha S…	Booth, Adam||Sheperdigian, Adam||O'Doherty, Alasdair||Salam, Alex||Cobb, Alexandra||Cumpstey, Andrew||Fernandez, Bernadette||Mole, Damian||Grant, Daniel||Martin, Daniel||Levett, Denny||Kortekaas, Edith||Gilbert, Edward||Rigat, Fabio||Shrubb, Fiona||Yow, Heng||Farrant, James||van der Kaaij, Jildou||Milledge, Jim||Simpson, Jo||Mitchell, Kay||Jackson, Laura||Wandrag, Liesl||Bisiker, Lindsay||Edsell,…		Front Physiol. 2022 Feb 28;13:827235. doi: 10.3389/fphys.2022.827235. eCollection 2022.		Front Physiol	Frontiers in physiology	1664-042X (Print) 1664-042X (Electronic) 1664-042X (Linking)	13		827235	Switzerland	INTRODUCTION: Nitrate supplementation in the form of beetroot juice (BRJ) ingestion has been shown to improve exercise tolerance during acute hypoxia, but its effect on exercise physiology remains unstudied during sustained terrestrial high altitude exposure. We hypothesized that performing exercise at high altitude would lower circulating nitrate and nitrite levels and that BRJ ingestion would r…	Copyright (c) 2022 Hennis, Cumpstey, O'Doherty, Fernandez, Gilbert-Kawai, Mitchell,||Moyses, Cobb, Meale, Pohnl, Mythen, Grocott, Levett, Martin, Feelisch and The||Xtreme Alps Research Group.	eng	Journal Article		G0701115/MRC_/Medical Research Council/United Kingdom||MR/P008887/1/MRC_/Medical Research Council/United Kingdom			2022	20220228			20250530	2022/03/18 06:01	2022/03/18 06:00	PubMed-not-MEDLINE	epublish	2021/12/02 00:00 [received]||2022/01/18 00:00 [accepted]||2022/03/17 05:10 [entrez]||2022/03/18 06:00 [pubmed]||2022/03/18 06:01 [medline]||2022/02/28 00:00 [pmc-release]	10.3389/fphys.2022.827235 [doi]	Booth A||Sheperdigian A||O'Doherty A||Salam A||Cobb A||Cumpstey A||Fernandez B||Mole D||Grant D||Martin D||Levett D||Kortekaas E||Gilbert E||Rigat F||Shrubb F||Yow H||Farrant J||van der Kaaij J||Milledge J||Simpson J||Mitchell K||Jackson L||Wandrag L||Bisiker L||Edsell M||Feelisch M||Khosravi M||Sanborn M||Grocott M||Mythen M||Talbot N||Burdall O||Firth O||Moses O||Meale P||Hennis P||Wijesingha S…	10.3389/fphys.2022.827235 [doi] 827235
64	35580578	PMC9526841	Factors that Moderate the Effect of Nitrate Ingestion on Exercise Performance in Adults: A Systematic Review with Meta-Analyses and Meta-Regressions.	Silva KVC||Costa BD||Gomes AC||Saunders B||Mota JF	Silva, Kaio Vinicius C||Costa, Breno Duarte||Gomes, Aline Corado||Saunders, Bryan||Mota, Joao Felipe	Faculty of Nutrition, Federal University of Goias (UFG), Goiania, Goias, Brazil.||Applied Physiology and Nutrition Research Group, Rheumatology Division, Faculty of Medicine, School of Physical Education and Sport, University of Sao Paulo, Sao Paulo, Brazil.||Faculty of Nutrition, Federal University of Goias (UFG), Goiania, Goias, Brazil.||Applied Physiology and Nutrition Research Group, Rheumato…					Adv Nutr. 2022 Oct 2;13(5):1866-1881. doi: 10.1093/advances/nmac054.		Adv Nutr	Advances in nutrition (Bethesda, Md.)	2156-5376 (Electronic) 2161-8313 (Print) 2161-8313 (Linking)	13	5	1866-1881	United States	To identify how variables such as exercise condition, supplementation strategy, participant characteristics and demographics, and practices that control oral microbiota diversity could modify the effect of inorganic nitrate ingestion (as nitrate salt supplements, beetroot juice, and nitrate-rich vegetables) on exercise performance, we conducted a systematic review with meta-analysis. Studies were…	(c) The Author(s) 2022. Published by Oxford University Press on behalf of the||American Society for Nutrition.	eng	Journal Article||Meta-Analysis||Research Support, Non-U.S. Gov't||Systematic Review	Adult||*Beta vulgaris||Dietary Supplements||Eating||Humans||Nitrates/pharmacology||Oxygen||*Performance-Enhancing Substances||Salts				2022 Oct 2			20221004	20230629	2022/10/05 06:00	2022/05/18 06:00	MEDLINE	ppublish	2021/09/12 00:00 [received]||2021/11/16 00:00 [revised]||2022/05/09 00:00 [accepted]||2022/05/18 06:00 [pubmed]||2022/10/05 06:00 [medline]||2022/05/17 18:42 [entrez]||2022/05/17 00:00 [pmc-release]	S2161-8313(23)00045-5 [pii]||nmac054 [pii]||10.1093/advances/nmac054 [doi]		10.1093/advances/nmac054 [doi]
65	35276888	PMC8838971	Role of Creatine Supplementation in Conditions Involving Mitochondrial Dysfunction: A Narrative Review.	Marshall RP||Droste JN||Giessing J||Kreider RB	Marshall, Robert Percy||Droste, Jan-Niklas||Giessing, Jurgen||Kreider, Richard B	Medical Department, RasenBallsport Leipzig GmbH, 04177 Leipzig, Germany.||Medical Department, RasenBallsport Leipzig GmbH, 04177 Leipzig, Germany.||Faculty of Natural and Environmental Sciences, Institute of Sports Science, Universitat Koblenz-Landau, 76829 Landau, Germany.||Exercise & Sport Nutrition Lab, Human Clinical Research Facility, Department of Health & Kinesiology, Texas A&M University,…					Nutrients. 2022 Jan 26;14(3):529. doi: 10.3390/nu14030529.		Nutrients	Nutrients	2072-6643 (Electronic) 2072-6643 (Linking)	14	3		Switzerland	Creatine monohydrate (CrM) is one of the most widely used nutritional supplements among active individuals and athletes to improve high-intensity exercise performance and training adaptations. However, research suggests that CrM supplementation may also serve as a therapeutic tool in the management of some chronic and traumatic diseases. Creatine supplementation has been reported to improve high-…		eng	Journal Article||Review	*Creatine/metabolism/pharmacology/therapeutic use||Dietary Supplements||Energy Metabolism||*Exercise||Humans||Mitochondria/metabolism				2022 Jan 26	20220126		20220315	20220315	2022/03/16 06:00	2022/03/13 06:00	MEDLINE	epublish	2021/12/14 00:00 [received]||2022/01/24 00:00 [revised]||2022/01/24 00:00 [accepted]||2022/03/12 01:01 [entrez]||2022/03/13 06:00 [pubmed]||2022/03/16 06:00 [medline]||2022/01/26 00:00 [pmc-release]	nu14030529 [pii]||nutrients-14-00529 [pii]||10.3390/nu14030529 [doi]		10.3390/nu14030529 [doi] 529
66	36036723		Effects of Acute and Chronic Exercise in Hypoxia on Cardiovascular and Glycemic Parameters in Patients with Type 2 Diabetes: A Systematic Review.	Kindlovits R||Pereira AMDS||Sousa AC||Viana JL||Teixeira VH	Kindlovits, Raquel||Pereira, Alberto Mello da Silva||Sousa, Ana Catarina||Viana, Joao Luis||Teixeira, Vitor Hugo	Faculty of Nutrition and Food Sciences, University of Porto (FCNAUP), Porto, Portugal.||Faculty of Nutrition and Food Sciences, University of Porto (FCNAUP), Porto, Portugal.||Research Center in Sports Sciences, Health Sciences and Human Development (CIDESD), University of Maia, Maia, Portugal.||Research Center in Sports Sciences, Health Sciences and Human Development (CIDESD), University of Maia…					High Alt Med Biol. 2022 Dec;23(4):301-312. doi: 10.1089/ham.2022.0029. Epub 2022 Aug 24.		High Alt Med Biol	High altitude medicine & biology	1557-8682 (Electronic) 1527-0297 (Linking)	23	4	301-312	United States	Kindlovits, Raquel, Alberto Mello da Silva Pereira, Ana Catarina Sousa, Joao Luis Viana,and Vitor Hugo Teixeira. Effects of acute and chronic exercise in hypoxia on cardiovascular and glycemic parameters in patients with type 2 diabetes: a systematic review. High Alt Med Biol. 23:301-312, 2022. Background: Exercise in hypoxia (EH, decreased oxygen availability) has been proposed as a potential th…		eng	Journal Article||Review||Systematic Review	Humans||*Diabetes Mellitus, Type 2/complications||Vascular Endothelial Growth Factor A||Exercise||Blood Glucose||Hypoxia				2022 Dec	20220824		20221230	20230126	2022/12/31 06:00	2022/08/30 06:00	MEDLINE	ppublish	2022/08/30 06:00 [pubmed]||2022/12/31 06:00 [medline]||2022/08/29 10:16 [entrez]	10.1089/ham.2022.0029 [doi]		10.1089/ham.2022.0029 [doi]
67	40323707	PMC12054565	The effect of acute beetroot juice consumption prior to climbing on lower-body isokinetic and isometric strength, aerobic power, and muscle soreness among mountain climbers.	Daneshparvar A||Hemmatinafar M||Salesi M||Rezaei R||Imanian B||Pirmohammadi S	Daneshparvar, Alireza||Hemmatinafar, Mohammad||Salesi, Mohsen||Rezaei, Rasoul||Imanian, Babak||Pirmohammadi, Sepideh	Shiraz University, Department of Sport Science, Faculty of Education and Psychology, Shiraz, Iran.||Shiraz University, Department of Sport Science, Faculty of Education and Psychology, Shiraz, Iran.||Shiraz University, Department of Sport Science, Faculty of Education and Psychology, Shiraz, Iran.||Shiraz University, Department of Sport Science, Faculty of Education and Psychology, Shiraz, Iran.|…					J Int Soc Sports Nutr. 2025 Dec;22(1):2502656. doi: 10.1080/15502783.2025.2502656. Epub 2025 May 5.		J Int Soc Sports Nutr	Journal of the International Society of Sports Nutrition	1550-2783 (Electronic) 1550-2783 (Linking)	22	1	2502656	United States	BACKGROUND: Beetroot juice (BRJ) contains various bioactive compounds which can enhance athletes" performance. However, there is a limited number of studies assessing the effects of BRJ on climbers" performance and indicators of muscle soreness (MS). Thus, the present study aimed to investigate the effect of consuming beetroot juice acutely before climbing on lower-body isokinetic and isometric s…		eng	Journal Article||Randomized Controlled Trial	Humans||Male||Double-Blind Method||*Myalgia/prevention & control||Female||*Beta vulgaris/chemistry||*Mountaineering/physiology||*Fruit and Vegetable Juices||Young Adult||*Muscle Strength||Adult||Hand Strength||Muscle, Skeletal/physiology||Sports Nutritional Physiological Phenomena||Isometric Contraction				2025 Dec	20250505		20250505	20250519	2025/05/05 18:36	2025/05/05 18:35	MEDLINE	ppublish	2025/05/05 18:36 [medline]||2025/05/05 18:35 [pubmed]||2025/05/05 12:33 [entrez]||2025/05/05 00:00 [pmc-release]	2502656 [pii]||10.1080/15502783.2025.2502656 [doi]		10.1080/15502783.2025.2502656 [doi] 2502656
68	35360239	PMC8964050	Dietary Nitrate Supplementation Is Not Helpful for Endurance Performance at Simulated Altitude Even When Combined With Intermittent Normobaric Hypoxic Training.	Sousa A||Viana JL||Milheiro J||Reis VM||Millet GP	Sousa, Ana||Viana, Joao L||Milheiro, Jaime||Reis, Vitor M||Millet, Gregoire P	Research Center in Sports Sciences, Health Sciences and Human Development (CIDESD), University of Tras-Os-Montes and Alto Douro, Vila Real, Portugal.||Research Center in Sports Sciences, Health Sciences and Human Development (CIDESD), Instituto Universitario da Maia (ISMAI), Maia, Portugal.||Research Center in Sports Sciences, Health Sciences and Human Development (CIDESD), Instituto Universitari…					Front Physiol. 2022 Mar 14;13:839996. doi: 10.3389/fphys.2022.839996. eCollection 2022.		Front Physiol	Frontiers in physiology	1664-042X (Print) 1664-042X (Electronic) 1664-042X (Linking)	13		839996	Switzerland	INTRODUCTION: Training intensity and nutrition may influence adaptations to training performed in hypoxia and consequently performance outcomes at altitude. This study investigates if performance at simulated altitude is improved to a larger extent when high-intensity interval training is performed in normobaric hypoxia and if this is potentiated when combined with chronic dietary nitrate (NO(3) …	Copyright (c) 2022 Sousa, Viana, Milheiro, Reis and Millet.	eng	Journal Article					2022	20220314			20220402	2022/04/02 06:01	2022/04/02 06:00	PubMed-not-MEDLINE	epublish	2021/12/20 00:00 [received]||2022/02/16 00:00 [accepted]||2022/04/01 05:18 [entrez]||2022/04/02 06:00 [pubmed]||2022/04/02 06:01 [medline]||2022/03/14 00:00 [pmc-release]	10.3389/fphys.2022.839996 [doi]		10.3389/fphys.2022.839996 [doi] 839996
69	35360239	PMC8964050	Dietary Nitrate Supplementation Is Not Helpful for Endurance Performance at Simulated Altitude Even When Combined With Intermittent Normobaric Hypoxic Training.	Sousa A||Viana JL||Milheiro J||Reis VM||Millet GP	Sousa, Ana||Viana, Joao L||Milheiro, Jaime||Reis, Vitor M||Millet, Gregoire P	Research Center in Sports Sciences, Health Sciences and Human Development (CIDESD), University of Tras-Os-Montes and Alto Douro, Vila Real, Portugal.||Research Center in Sports Sciences, Health Sciences and Human Development (CIDESD), Instituto Universitario da Maia (ISMAI), Maia, Portugal.||Research Center in Sports Sciences, Health Sciences and Human Development (CIDESD), Instituto Universitari…					Front Physiol. 2022 Mar 14;13:839996. doi: 10.3389/fphys.2022.839996. eCollection 2022.		Front Physiol	Frontiers in physiology	1664-042X (Print) 1664-042X (Electronic) 1664-042X (Linking)	13		839996	Switzerland	INTRODUCTION: Training intensity and nutrition may influence adaptations to training performed in hypoxia and consequently performance outcomes at altitude. This study investigates if performance at simulated altitude is improved to a larger extent when high-intensity interval training is performed in normobaric hypoxia and if this is potentiated when combined with chronic dietary nitrate (NO(3) …	Copyright (c) 2022 Sousa, Viana, Milheiro, Reis and Millet.	eng	Journal Article					2022	20220314			20220402	2022/04/02 06:01	2022/04/02 06:00	PubMed-not-MEDLINE	epublish	2021/12/20 00:00 [received]||2022/02/16 00:00 [accepted]||2022/04/01 05:18 [entrez]||2022/04/02 06:00 [pubmed]||2022/04/02 06:01 [medline]||2022/03/14 00:00 [pmc-release]	10.3389/fphys.2022.839996 [doi]		10.3389/fphys.2022.839996 [doi] 839996
70	25628173		Altitude Training in Elite Swimmers for Sea Level Performance (Altitude Project).	Rodriguez FA||Iglesias X||Feriche B||Calderon-Soto C||Chaverri D||Wachsmuth NB||Schmidt W||Levine BD	Rodriguez, Ferran A||Iglesias, Xavier||Feriche, Belen||Calderon-Soto, Carmen||Chaverri, Diego||Wachsmuth, Nadine B||Schmidt, Walter||Levine, Benjamin D	1INEFC-Barcelona Sport Sciences Research Group, National Institute of Physical Education of Catalonia, University of Barcelona, Barcelona, SPAIN; 2Department of Physical Education and Sport, Faculty of Sport Sciences, University of Granada, Granada, SPAIN; 3Altitude Training Center of Sierra Nevada, Consejo Superior de Deportes, Granada, SPAIN; 4Department of Sports Medicine and Physiology, Unive…					Med Sci Sports Exerc. 2015 Sep;47(9):1965-78. doi: 10.1249/MSS.0000000000000626.		Med Sci Sports Exerc	Medicine and science in sports and exercise	1530-0315 (Electronic) 0195-9131 (Linking)	47	9	1965-78	United States	INTRODUCTION: This controlled, nonrandomized, parallel-groups trial investigated the effects on performance, V O2 and hemoglobin mass (tHbmass) of four preparatory in-season training interventions: living and training at moderate altitude for 3 and 4 wk (Hi-Hi3, Hi-Hi), living high and training high and low (Hi-HiLo, 4 wk), and living and training at sea level (SL) (Lo-Lo, 4 wk). METHODS: From 61…		eng	Controlled Clinical Trial||Journal Article||Research Support, Non-U.S. Gov't	Adolescent||*Altitude||Athletic Performance/*physiology||Dietary Supplements||Female||Hemoglobinometry||Humans||Iron, Dietary/administration & dosage||Male||Oxygen Consumption||Physical Education and Training/*methods||Swimming/*physiology||Time Factors||Young Adult				2015 Sep			20160511	20220409	2016/05/12 06:00	2015/01/30 06:00	MEDLINE	ppublish	2015/01/29 06:00 [entrez]||2015/01/30 06:00 [pubmed]||2016/05/12 06:00 [medline]	10.1249/MSS.0000000000000626 [doi]		10.1249/MSS.0000000000000626 [doi]
71	16235344		Oxygen therapy for cystic fibrosis.	Mallory GB||Fullmer JJ||Vaughan DJ	Mallory, G B||Fullmer, J J||Vaughan, D J	Baylor College of Medicine, Texas Children's Hospital, TCH, 6621 Fannin, Houston, Texas 77030, USA. gbmallor@texaschildrenshospital.org					Cochrane Database Syst Rev. 2005 Oct 19;(4):CD003884. doi: 10.1002/14651858.CD003884.pub2.		Cochrane Database Syst Rev	The Cochrane database of systematic reviews	1469-493X (Electronic) 1361-6137 (Linking)		4	CD003884	England	BACKGROUND: The most serious complications of cystic fibrosis (CF) relate to respiratory insufficiency. Oxygen supplementation therapy has been a standard of care for individuals with chronic lung diseases associated with hypoxemia for decades. It is common for physicians to prescribe oxygen therapy for people with CF when hypoxemia occurs. However, it is unclear if empiric evidence is available …		eng	Journal Article||Meta-Analysis||Review||Systematic Review	Cystic Fibrosis/*complications/mortality||Exercise Tolerance||Humans||Hypoxia/etiology/mortality/*therapy||*Oxygen Inhalation Therapy||Quality of Life||Randomized Controlled Trials as Topic||Sleep		36		2005 Oct 19	20051019		20060224	20181221	2006/02/25 09:00	2005/10/20 09:00	MEDLINE	epublish	2005/10/20 09:00 [pubmed]||2006/02/25 09:00 [medline]||2005/10/20 09:00 [entrez]	10.1002/14651858.CD003884.pub2 [doi]
72	27062041		Vitamin E supplementation inhibits muscle damage and inflammation after moderate exercise in hypoxia.	Santos SA||Silva ET||Caris AV||Lira FS||Tufik S||Dos Santos RV	Santos, S A||Silva, E T||Caris, A V||Lira, F S||Tufik, S||Dos Santos, R V T	Department of Bioscience, Universidade Federal de Sao Paulo, Santos, Brazil.||Department of Bioscience, Universidade Federal de Sao Paulo, Santos, Brazil.||Department of Psychobiology, Universidade Federal de Sao Paulo, Sao Paulo, Brazil.||Department of Physical Education, Universidade Estadual Paulista, Presidente Prudente, Brazil.||Department of Psychobiology, Universidade Federal de Sao Paulo,…					J Hum Nutr Diet. 2016 Aug;29(4):516-22. doi: 10.1111/jhn.12361. Epub 2016 Apr 8.		J Hum Nutr Diet	Journal of human nutrition and dietetics : the official journal of the British Dietetic Association	1365-277X (Electronic) 0952-3871 (Linking)	29	4	516-22	England	BACKGROUND: Exercise under hypoxic conditions represents an additional stress in relation to exercise in normoxia. Hypoxia induces oxidative stress and inflammation as mediated through tumour necrosis factor (TNF)-alpha release that might be exacerbated through exercise. In addition, vitamin E supplementation might attenuate oxidative stress and inflammation resulting from hypoxia during exercise…	(c) 2016 The British Dietetic Association Ltd.	eng	Journal Article||Randomized Controlled Trial||Research Support, Non-U.S. Gov't	Adult||Altitude Sickness/*physiopathology||Anti-Inflammatory Agents, Non-Steroidal/therapeutic use||Antioxidants/*therapeutic use||Atmosphere Exposure Chambers||Biomarkers/blood||*Dietary Supplements||Double-Blind Method||*Exercise||Humans||Male||Muscle, Skeletal/immunology/physiopathology||Myositis/etiology/immunology/*prevention & control||*Oxidative Stress||Oxygen Consumption||Running||Sports …				2016 Aug	20160408		20180123	20220330	2018/01/24 06:00	2016/04/12 06:00	MEDLINE	ppublish	2016/04/11 06:00 [entrez]||2016/04/12 06:00 [pubmed]||2018/01/24 06:00 [medline]	10.1111/jhn.12361 [doi]		10.1111/jhn.12361 [doi]
73	22429229		Carbohydrate supplementation and exercise performance at high altitude: a randomized controlled trial.	Oliver SJ||Golja P||Macdonald JH	Oliver, Samuel J||Golja, Petra||Macdonald, Jamie H	Extremes Research Group, School of Sport, Health and Exercise Sciences, Bangor University, Bangor, Gwynedd, United Kingdom.					High Alt Med Biol. 2012 Mar;13(1):22-31. doi: 10.1089/ham.2011.1087.		High Alt Med Biol	High altitude medicine & biology	1557-8682 (Electronic) 1527-0297 (Linking)	13	1	22-31	United States	Acute carbohydrate supplementation decreases effort perception and increases endurance exercise capacity at sea level. It also improves laboratory-based endurance performance at altitude. However, the effect of chronic carbohydrate supplementation at altitude, when acclimatization may attenuate carbohydrate effects, achieved doses are lower and metabolic effects may be different, is unknown and w…		eng	Journal Article||Randomized Controlled Trial||Research Support, Non-U.S. Gov't	Adaptation, Physiological||Adult||*Altitude||Analysis of Variance||Dietary Carbohydrates/administration & dosage/*pharmacology||*Dietary Supplements||Double-Blind Method||Female||Humans||Intention to Treat Analysis||Male||Mountaineering/physiology||Oxygen Consumption||Physical Endurance/*drug effects||Physical Exertion/*drug effects||Time Factors||Young Adult				2012 Mar			20120730	20120320	2012/07/31 06:00	2012/03/21 06:00	MEDLINE	ppublish	2012/03/21 06:00 [entrez]||2012/03/21 06:00 [pubmed]||2012/07/31 06:00 [medline]	10.1089/ham.2011.1087 [doi]		10.1089/ham.2011.1087 [doi]
74	19160226		Oxygen therapy for cystic fibrosis.	Elphick HE||Mallory G	Elphick, Heather E||Mallory, George	Respiratory Unit, Sheffield Children's Hospital, Western Bank, Sheffield, UK, S10 2TH. H.Elphick@sheffield.ac.uk					Cochrane Database Syst Rev. 2009 Jan 21;(1):CD003884. doi: 10.1002/14651858.CD003884.pub3.		Cochrane Database Syst Rev	The Cochrane database of systematic reviews	1469-493X (Electronic) 1361-6137 (Linking)		1	CD003884	England	BACKGROUND: The most serious complications of cystic fibrosis (CF) relate to respiratory insufficiency. Oxygen supplementation therapy has been a standard of care for individuals with chronic lung diseases associated with hypoxemia for decades. Physicians commonly prescribe oxygen therapy for people with CF when hypoxemia occurs. However, it is unclear if empiric evidence is available to provide …		eng	Journal Article||Meta-Analysis||Review||Systematic Review	Cystic Fibrosis/*complications/mortality||Exercise Tolerance||Humans||Hypoxia/etiology/mortality/*therapy||*Oxygen Inhalation Therapy||Quality of Life||Randomized Controlled Trials as Topic||Sleep		39		2009 Jan 21	20090121		20090319	20181221	2009/03/20 09:00	2009/01/23 09:00	MEDLINE	epublish	2009/01/23 09:00 [entrez]||2009/01/23 09:00 [pubmed]||2009/03/20 09:00 [medline]	10.1002/14651858.CD003884.pub3 [doi]		10.1002/14651858.CD003884.pub3 [doi]
75	27395413		Effects of prolonged hypoxia and bed rest on appetite and appetite-related hormones.	Debevec T||Simpson EJ||Mekjavic IB||Eiken O||Macdonald IA	Debevec, Tadej||Simpson, Elizabeth J||Mekjavic, Igor B||Eiken, Ola||Macdonald, Ian A	Department of Automation, Biocybernetics and Robotics, Jozef Stefan Institute, Ljubljana, Slovenia. Electronic address: tadej.debevec@ijs.si.||MRC/Arthritis Research UK Centre for Musculoskeletal Ageing Research, University of Nottingham Medical School, School of Life Sciences, Queen's Medical Centre, Nottingham, United Kingdom.||Department of Automation, Biocybernetics and Robotics, Jozef Stefan…					Appetite. 2016 Dec 1;107:28-37. doi: 10.1016/j.appet.2016.07.005. Epub 2016 Jul 6.		Appetite	Appetite	1095-8304 (Electronic) 0195-6663 (Linking)	107		28-37	England	Environmental hypoxia and inactivity have both been shown to modulate appetite. To elucidate the independent and combined effects of hypoxia and bed rest-induced inactivity on appetite-related hormones and subjective appetite, eleven healthy, non-obese males underwent three experimental interventions in a cross-over and randomized fashion: 1) Hypoxic confinement combined with daily moderate-inten…	Copyright (c) 2016 Elsevier Ltd. All rights reserved.	eng	Journal Article||Randomized Controlled Trial||Research Support, Non-U.S. Gov't	Adult||*Appetite||*Appetite Regulation||*Bed Rest||Cross-Over Studies||Diet||Exercise||Ghrelin/blood||Glucagon-Like Peptide 1/blood||Humans||Hypoxia/*blood/physiopathology||Leptin/blood||Male||Peptide YY/blood||Postprandial Period||Young Adult				2016 Dec 1	20160706		20180111	20180228	2018/01/13 06:00	2016/07/11 06:00	MEDLINE	ppublish	2016/02/15 00:00 [received]||2016/06/02 00:00 [revised]||2016/07/04 00:00 [accepted]||2016/07/11 06:00 [pubmed]||2018/01/13 06:00 [medline]||2016/07/11 06:00 [entrez]	S0195-6663(16)30272-0 [pii]||10.1016/j.appet.2016.07.005 [doi]		S0195-6663(16)30272-0 [pii] 10.1016/j.appet.2016.07.005 [doi]		ClinicalTrials.gov/NCT02293772
76	26793122	PMC4709924	Hot and Hypoxic Environments Inhibit Simulated Soccer Performance and Exacerbate Performance Decrements When Combined.	Aldous JW||Chrismas BC||Akubat I||Dascombe B||Abt G||Taylor L	Aldous, Jeffrey W F||Chrismas, Bryna C R||Akubat, Ibrahim||Dascombe, Ben||Abt, Grant||Taylor, Lee	Department of Sport Science and Physical Activity, Institute of Sport and Physical Activity Research, University of Bedfordshire Bedford, UK.||Sport Science Program, College of Arts and Sciences, Qatar University Doha, Qatar.||Department of Physical Education and Sports Studies, Newman University Birmingham, UK.||Department of Rehabilitation, Nutrition and Sport, School of Allied Health, La Trobe…					Front Physiol. 2016 Jan 12;6:421. doi: 10.3389/fphys.2015.00421. eCollection 2015.		Front Physiol	Frontiers in physiology	1664-042X (Print) 1664-042X (Electronic) 1664-042X (Linking)	6		421	Switzerland	The effects of heat and/or hypoxia have been well-documented in match-play data. However, large match-to-match variation for key physical performance measures makes environmental inferences difficult to ascertain from soccer match-play. Therefore, the present study aims to investigate the hot (HOT), hypoxic (HYP), and hot-hypoxic (HH) mediated-decrements during a non-motorized treadmill based soc…		eng	Journal Article					2015	20160112		20160121	20200930	2016/01/23 06:01	2016/01/23 06:00	PubMed-not-MEDLINE	epublish	2015/10/08 00:00 [received]||2015/12/21 00:00 [accepted]||2016/01/22 06:00 [entrez]||2016/01/23 06:00 [pubmed]||2016/01/23 06:01 [medline]||2016/01/12 00:00 [pmc-release]	10.3389/fphys.2015.00421 [doi]		10.3389/fphys.2015.00421 [doi] 421
77	33491594		The effect of beta-alanine supplementation on high intensity cycling capacity in normoxia and hypoxia.	Patel KA||Farias de Oliveira L||Sale C||James RM	Patel, Kiran Akshay||Farias de Oliveira, Luana||Sale, Craig||James, Ruth M	School of Science and Technology, Nottingham Trent University, Nottingham, UK.||Applied Physiology & Nutrition Research Group, School of Physical Education and Sport, Rheumatology Division, Faculdade de Medicina FMUSP, Universidade de Sao Paulo, Sao Paulo, Brazil.||School of Science and Technology, Nottingham Trent University, Nottingham, UK.||School of Science and Technology, Nottingham Trent Un…					J Sports Sci. 2021 Jun;39(11):1295-1301. doi: 10.1080/02640414.2020.1867416. Epub 2021 Jan 25.		J Sports Sci	Journal of sports sciences	1466-447X (Electronic) 0264-0414 (Linking)	39	11	1295-1301	England	The availability of dietary beta-alanine (BA) is the limiting factor in carnosine synthesis within human muscle due to its low intramuscular concentration and substrate affinity. Carnosine can accept hydrogen ions (H(+)), making it an important intramuscular buffer against exercise-induced acidosis. Metabolite accumulation rate increases when exercising in hypoxic conditions, thus an increased ca…		eng	Journal Article||Randomized Controlled Trial	Acidosis, Lactic/blood||Analysis of Variance||Bicycling/*physiology||Carnosine/*biosynthesis||*Dietary Supplements||Double-Blind Method||Exercise Test||Exercise Tolerance/physiology||Humans||Hydrogen/metabolism||Hypoxia/*metabolism||Male||Muscle, Skeletal/*metabolism||Performance-Enhancing Substances/administration & dosage/metabolism||Placebos||Single-Blind Method||Young Adult||beta-Alanine/admi…				2021 Jun	20210125		20210614	20210614	2021/06/16 06:00	2021/01/26 06:00	MEDLINE	ppublish	2021/01/26 06:00 [pubmed]||2021/06/16 06:00 [medline]||2021/01/25 08:41 [entrez]	10.1080/02640414.2020.1867416 [doi]		10.1080/02640414.2020.1867416 [doi]
78	35615417	PMC9125042	ERS International Congress 2021: highlights from the Respiratory Clinical Care and Physiology Assembly.	Gille T||Sivapalan P||Kaltsakas G||Kolekar SB||Armstrong M||Tuffnell R||Evans RA||Vagheggini G||Degani-Costa LH||Vicente C||Das N||Poberezhets V||Rolland-Debord C||Bayat S||Vogiatzis I||Franssen FME||Pinnock H||Vanfleteren LEGW	Gille, Thomas||Sivapalan, Pradeesh||Kaltsakas, Georgios||Kolekar, Shailesh B||Armstrong, Matthew||Tuffnell, Rachel||Evans, Rachael A||Vagheggini, Guido||Degani-Costa, Luiza Helena||Vicente, Claudia||Das, Nilakash||Poberezhets, Vitalii||Rolland-Debord, Camille||Bayat, Sam||Vogiatzis, Ioannis||Franssen, Frits M E||Pinnock, Hilary||Vanfleteren, Lowie E G W	Service de Physiologie et Explorations Fonctionnelles, Centre Hospitalier Universitaire Avicenne, Hopitaux Universitaires de Paris Seine-Saint-Denis, Assistance Publique-Hopitaux de Paris, Bobigny, France.||Inserm U1272 "Hypoxia and the Lung", UFR Sante - Medecine - Biologie Humaine Leonard de Vinci, Universite Sorbonne Paris Nord, Bobigny, France.||Section of Respiratory Medicine, Herlev-Gentoft…					ERJ Open Res. 2022 May 23;8(2):00710-2021. doi: 10.1183/23120541.00710-2021. eCollection 2022 Apr.		ERJ Open Res	ERJ open research	2312-0541 (Print) 2312-0541 (Electronic) 2312-0541 (Linking)	8	2		England	It is a challenge to keep abreast of all the clinical and scientific advances in the field of respiratory medicine. This article contains an overview of laboratory-based science, randomised controlled trials and qualitative research that were presented during the 2021 European Respiratory Society International Congress within the sessions from the five groups of the Assembly 1 - Respiratory clini…	Copyright (c)The authors 2022.	eng	Journal Article||Review					2022 Apr	20220523			20240828	2022/05/27 06:01	2022/05/27 06:00	PubMed-not-MEDLINE	epublish	2021/12/23 00:00 [received]||2022/04/06 00:00 [accepted]||2022/05/26 02:24 [entrez]||2022/05/27 06:00 [pubmed]||2022/05/27 06:01 [medline]||2022/05/23 00:00 [pmc-release]	00710-2021 [pii]||10.1183/23120541.00710-2021 [doi]		00710-2021 [pii] 10.1183/23120541.00710-2021 [doi]
79	25888515		Hypoxia increases exercise heart rate despite combined inhibition of beta-adrenergic and muscarinic receptors.	Siebenmann C||Rasmussen P||Sorensen H||Bonne TC||Zaar M||Aachmann-Andersen NJ||Nordsborg NB||Secher NH||Lundby C	Siebenmann, C||Rasmussen, P||Sorensen, H||Bonne, T C||Zaar, M||Aachmann-Andersen, N J||Nordsborg, N B||Secher, N H||Lundby, C	Center for Integrative Human Physiology, Institute of Physiology, University of Zurich, Zurich, Switzerland; Department of Environmental Physiology, School of Technology and Health, Royal Institute of Technology, Solna, Sweden; chrsie@kth.se.||Center for Integrative Human Physiology, Institute of Physiology, University of Zurich, Zurich, Switzerland; Department of Anesthesia, The Copenhagen Muscl…					Am J Physiol Heart Circ Physiol. 2015 Jun 15;308(12):H1540-6. doi: 10.1152/ajpheart.00861.2014. Epub 2015 Apr 17.		Am J Physiol Heart Circ Physiol	American journal of physiology. Heart and circulatory physiology	1522-1539 (Electronic) 0363-6135 (Linking)	308	12	H1540-6	United States	Hypoxia increases the heart rate response to exercise, but the mechanism(s) remains unclear. We tested the hypothesis that the tachycardic effect of hypoxia persists during separate, but not combined, inhibition of beta-adrenergic and muscarinic receptors. Nine subjects performed incremental exercise to exhaustion in normoxia and hypoxia (fraction of inspired O2 = 12%) after intravenous administr…	Copyright (c) 2015 the American Physiological Society.	eng	Journal Article||Randomized Controlled Trial||Research Support, Non-U.S. Gov't	Adrenergic beta-Antagonists/*pharmacology||Adult||Bicycling||Cardiac Output||Denmark||*Exercise||Exercise Tolerance||Heart Rate/*drug effects||Humans||Hypoxia/*complications/metabolism/physiopathology||Male||Muscarinic Antagonists/*pharmacology||Receptors, Adrenergic, beta/*drug effects/metabolism||Receptors, Muscarinic/*drug effects/metabolism||Respiration||Tachycardia/*etiology/metabolism/physi…				2015 Jun 15	20150417		20150921	20200930	2015/09/22 06:00	2015/04/19 06:00	MEDLINE	ppublish	2014/12/01 00:00 [received]||2015/04/15 00:00 [accepted]||2015/04/19 06:00 [entrez]||2015/04/19 06:00 [pubmed]||2015/09/22 06:00 [medline]	ajpheart.00861.2014 [pii]||10.1152/ajpheart.00861.2014 [doi]		10.1152/ajpheart.00861.2014 [doi]					Am J Physiol Heart Circ Physiol. 2015 Jun 15;308(12):H1474-5. doi:||10.1152/ajpheart.00311.2015. PMID: 25934098
80	30217831		Effects of training and competition on the sleep of elite athletes: a systematic review and meta-analysis.	Roberts SSH||Teo WP||Warmington SA	Roberts, Spencer Stuart Haines||Teo, Wei-Peng||Warmington, Stuart Anthony	Institute for Physical Activity and Nutrition, School of Exercise and Nutrition Sciences, Deakin University, Burwood, Victoria, Australia.||Institute for Physical Activity and Nutrition, School of Exercise and Nutrition Sciences, Deakin University, Burwood, Victoria, Australia.||Institute for Physical Activity and Nutrition, School of Exercise and Nutrition Sciences, Deakin University, Burwood, V…					Br J Sports Med. 2019 Apr;53(8):513-522. doi: 10.1136/bjsports-2018-099322. Epub 2018 Sep 14.		Br J Sports Med	British journal of sports medicine	1473-0480 (Electronic) 0306-3674 (Linking)	53	8	513-522	England	OBJECTIVES: To characterise the sleep of elite athletes and to identify factors associated with training and competition that negatively affect sleep. DESIGN: Prognosis systematic review. DATA SOURCES: Three databases (PubMed, SCOPUS and SPORTDiscus) were searched from inception to 26 February 2018. ELIGIBILITY CRITERIA FOR SELECTING STUDIES: Included studies objectively reported total sleep time…	(c) Author(s) (or their employer(s)) 2019. No commercial re-use. See rights and||permissions. Published by BMJ.	eng	Journal Article||Meta-Analysis||Systematic Review	Altitude||Athletes||Athletic Performance||Humans||Jet Lag Syndrome||Observational Studies as Topic||*Physical Conditioning, Human||*Sleep||Travel				2019 Apr	20180914		20190520	20220408	2019/05/21 06:00	2018/09/16 06:00	MEDLINE	ppublish	2018/08/06 00:00 [accepted]||2018/09/16 06:00 [pubmed]||2019/05/21 06:00 [medline]||2018/09/16 06:00 [entrez]	bjsports-2018-099322 [pii]||10.1136/bjsports-2018-099322 [doi]		10.1136/bjsports-2018-099322 [doi]
81	26148219		Diet and exercise improve chemoreflex sensitivity in patients with metabolic syndrome and obstructive sleep apnea.	Maki-Nunes C||Toschi-Dias E||Cepeda FX||Rondon MU||Alves MJ||Fraga RF||Braga AM||Aguilar AM||Amaro AC||Drager LF||Lorenzi-Filho G||Negrao CE||Trombetta IC	Maki-Nunes, Cristiane||Toschi-Dias, Edgar||Cepeda, Felipe X||Rondon, Maria Urbana P B||Alves, Maria-Janieire N N||Fraga, Raffael F||Braga, Ana Maria F W||Aguilar, Adriana M||Amaro, Aline C||Drager, Luciano F||Lorenzi-Filho, Geraldo||Negrao, Carlos E||Trombetta, Ivani C	Cardiovascular Rehabilitation and Exercise Physiology Unit, Heart Institute (InCor), University of Sao Paulo Medical School, Sao Paulo, Brazil.||Cardiovascular Rehabilitation and Exercise Physiology Unit, Heart Institute (InCor), University of Sao Paulo Medical School, Sao Paulo, Brazil.||Cardiovascular Rehabilitation and Exercise Physiology Unit, Heart Institute (InCor), University of Sao Paulo …					Obesity (Silver Spring). 2015 Aug;23(8):1582-90. doi: 10.1002/oby.21126. Epub 2015 Jul 6.		Obesity (Silver Spring)	Obesity (Silver Spring, Md.)	1930-739X (Electronic) 1930-7381 (Linking)	23	8	1582-90	United States	OBJECTIVE: Chemoreflex hypersensitity was caused by obstructive sleep apnea (OSA) in patients with metabolic syndrome (MetS). This study tested the hypothesis that hypocaloric diet and exercise training (D+ET) would improve peripheral and central chemoreflex sensitivity in patients with MetS and OSA. METHODS: Patients were assigned to: (1) D+ET (n = 16) and (2) no intervention control (C, n = 8).…	(c) 2015 The Obesity Society.	eng	Clinical Trial||Journal Article||Research Support, Non-U.S. Gov't	Adult||Carbon Dioxide/metabolism||Chemoreceptor Cells/metabolism||*Diet, Reducing||*Exercise||Female||Humans||Male||Metabolic Syndrome/*complications||Middle Aged||Obesity/complications/*therapy||Sleep Apnea, Obstructive/*complications||Sympathetic Nervous System/metabolism/*physiopathology||Treatment Outcome				2015 Aug	20150706		20160210	20181202	2016/02/11 06:00	2015/07/07 06:00	MEDLINE	ppublish	2015/01/28 00:00 [received]||2015/04/06 00:00 [revised]||2015/04/06 00:00 [accepted]||2015/07/07 06:00 [entrez]||2015/07/07 06:00 [pubmed]||2016/02/11 06:00 [medline]	10.1002/oby.21126 [doi]		10.1002/oby.21126 [doi]					Obesity (Silver Spring). 2015 Aug;23(8):1526-7. doi: 10.1002/oby.21178. PMID:||26180039
82	31021278		Impact of Dietary Nitrate Supplementation on Executive Function During Hypoxic Exercise.	Dobashi S||Koyama K||Endo J||Kiuchi M||Horiuchi M	Dobashi, Shohei||Koyama, Katsuhiro||Endo, Junko||Kiuchi, Masataka||Horiuchi, Masahiro	1 Integrated Graduate School, Department of Medicine, Engineering, and Agricultural Sciences, University of Yamanashi, Kofu, Japan.||2 Japan Society for the Promotion of Science, Tokyo, Japan.||3 Graduate School Department of Interdisciplinary Research, University of Yamanashi, Kofu, Japan.||4 Division of Human Environmental Science, Mt. Fuji Research Institute, Fujiyoshida, Japan.||5 Graduate Sc…					High Alt Med Biol. 2019 Jun;20(2):187-191. doi: 10.1089/ham.2018.0114. Epub 2019 Apr 25.		High Alt Med Biol	High altitude medicine & biology	1557-8682 (Electronic) 1527-0297 (Linking)	20	2	187-191	United States	We investigated the effects of 4-day dietary beetroot (BR) juice supplementation on executive function assessed by color-word Stroop task (CWST) in hypoxia (fraction of inspired oxygen [FiO(2)] = 0.1395). Eight healthy young men performed 25-minute leg cycling exercise (target heart rate, 140 bpm) randomly with placebo (PL) juice or BR supplementation. The CWST was evaluated at resting hypoxic co…		eng	Journal Article||Randomized Controlled Trial	Beta vulgaris||Beverages||Cross-Over Studies||*Dietary Supplements||Double-Blind Method||Executive Function/*drug effects||Exercise||Frontal Lobe/metabolism||Hemoglobins/metabolism||Humans||Hypoxia||Male||Neuropsychological Tests||Nitrates/*administration & dosage||Oxygen/metabolism||Spectroscopy, Near-Infrared||Young Adult				2019 Jun	20190425		20200812	20200812	2020/08/13 06:00	2019/04/26 06:00	MEDLINE	ppublish	2019/04/26 06:00 [pubmed]||2020/08/13 06:00 [medline]||2019/04/26 06:00 [entrez]	10.1089/ham.2018.0114 [doi]		10.1089/ham.2018.0114 [doi]
83	36941621	PMC10029223	Effect of a four-week isocaloric ketogenic diet on physical performance at very high-altitude: a pilot study.	Chiarello N||Leger B||De Riedmatten M||Rossier MF||Vuistiner P||Duc M||Rapillard A||Allet L	Chiarello, Nicolas||Leger, Bertrand||De Riedmatten, Mathieu||Rossier, Michel F||Vuistiner, Philippe||Duc, Michael||Rapillard, Arnaud||Allet, Lara	Department of Medicine, University Hospitals of Geneva, University of Geneva, Geneva, Switzerland. Nicolas.chiarello@outlook.com.||Clinique romande de readaptation, Sion, Switzerland.||Emergency Department, Hospital Valais/Wallis, Valais, Switzerland.||Service of Clinical Chemistry and Toxicology, Central Institute of the Hospitals - HVS, Sion, Switzerland.||Department of Medicine, Faculty of Med…					BMC Sports Sci Med Rehabil. 2023 Mar 20;15(1):37. doi: 10.1186/s13102-023-00649-9.		BMC Sports Sci Med Rehabil	BMC sports science, medicine & rehabilitation	2052-1847 (Print) 2052-1847 (Electronic) 2052-1847 (Linking)	15	1	37	England	BACKGROUND: A ketogenic diet (KD) reduces daily carbohydrates (CHOs) ingestion by replacing most calories with fat. KD is of increasing interest among athletes because it may increase their maximal oxygen uptake (VO(2)max), the principal performance limitation at high-altitudes (1500-3500 m). We examined the tolerance of a 4-week isocaloric KD (ICKD) under simulated hypoxia and the possibility of…	(c) 2023. The Author(s).	eng	Journal Article					2023 Mar 20	20230320			20240929	2023/03/22 06:01	2023/03/22 06:00	PubMed-not-MEDLINE	epublish	2022/03/16 00:00 [received]||2023/03/13 00:00 [accepted]||2023/03/21 00:37 [entrez]||2023/03/22 06:00 [pubmed]||2023/03/22 06:01 [medline]||2023/03/20 00:00 [pmc-release]	10.1186/s13102-023-00649-9 [pii]||649 [pii]||10.1186/s13102-023-00649-9 [doi]		10.1186/s13102-023-00649-9 [doi] 37		ClinicalTrials.gov/NCT05603689
84	29549005		Influence of dietary nitrate supplementation on lung function and exercise gas exchange in COPD patients.	Behnia M||Wheatley CM||Avolio A||Johnson BD	Behnia, Mehrdad||Wheatley, Courtney M||Avolio, Alberto||Johnson, Bruce D	Florida Hospital, Orlando, FL, USA. Electronic address: doctorbehnia@gmail.com.||Department of Cardiovascular Diseases, Mayo Clinic, Scottsdale AZ, USA.||Faculty of Medicine and Health Sciences, Macquarie University, Sydney, NSW, Australia.||Department of Cardiovascular Diseases, Mayo Clinic, Scottsdale AZ, USA.					Nitric Oxide. 2018 Jun 1;76:53-61. doi: 10.1016/j.niox.2018.03.009. Epub 2018 Mar 13.		Nitric Oxide	Nitric oxide : biology and chemistry	1089-8611 (Electronic) 1089-8603 (Linking)	76		53-61	United States	BACKGROUND: During exercise as pulmonary blood flow rises, pulmonary capillary blood volume increases and gas exchange surface area expands through distention and recruitment. We have previously demonstrated that pulmonary capillary recruitment is limited in COPD patients with poorer exercise tolerance. Hypoxia and endothelial dysfunction lead to pulmonary vascular dysregulation possibly in part …	Copyright (c) 2018. Published by Elsevier Inc.	eng	Journal Article||Randomized Controlled Trial	Aged||*Dietary Supplements||*Exercise||Female||Humans||Lung/*drug effects/metabolism/*physiopathology||Male||Nitrogen Oxides/administration & dosage/*pharmacology||Pulmonary Disease, Chronic Obstructive/*drug therapy/metabolism/*physiopathology||Pulmonary Gas Exchange/*drug effects				2018 Jun 1	20180313		20190315	20190315	2019/03/16 06:00	2018/03/20 06:00	MEDLINE	ppublish	2017/07/18 00:00 [received]||2018/03/05 00:00 [revised]||2018/03/12 00:00 [accepted]||2018/03/20 06:00 [pubmed]||2019/03/16 06:00 [medline]||2018/03/18 06:00 [entrez]	S1089-8603(17)30194-5 [pii]||10.1016/j.niox.2018.03.009 [doi]		S1089-8603(17)30194-5 [pii] 10.1016/j.niox.2018.03.009 [doi]
85	19793859		Body composition at high altitude: a randomized placebo-controlled trial of dietary carbohydrate supplementation.	Macdonald JH||Oliver SJ||Hillyer K||Sanders S||Smith Z||Williams C||Yates D||Ginnever H||Scanlon E||Roberts E||Murphy D||Lawley J||Chichester E	Macdonald, Jamie H||Oliver, Samuel J||Hillyer, Kelly||Sanders, Stephan||Smith, Zoe||Williams, Catherine||Yates, Danny||Ginnever, Hazel||Scanlon, Edward||Roberts, Edward||Murphy, Dave||Lawley, Justin||Chichester, Eleanor	School of Sport, Health and Exercise Sciences, Bangor University, George Building, Bangor, Gwynedd, United Kingdom. j.h.macdonald@bangor.ac.uk					Am J Clin Nutr. 2009 Nov;90(5):1193-202. doi: 10.3945/ajcn.2009.28075. Epub 2009 Sep 30.		Am J Clin Nutr	The American journal of clinical nutrition	1938-3207 (Electronic) 0002-9165 (Linking)	90	5	1193-202	United States	BACKGROUND: Body mass loss is inevitable with chronic hypoxic exposure. However, the exact body-composition changes, their causes, and possible treatments remain unknown. OBJECTIVE: The objective was to investigate body composition during a high-altitude expedition by using non-empirically derived methods, experimentally manipulating energy intake, and investigating the influence of initial body …		eng	Journal Article||Randomized Controlled Trial||Research Support, Non-U.S. Gov't	Absorptiometry, Photon||Adipose Tissue/anatomy & histology||*Altitude||Analysis of Variance||Body Composition/*physiology||Body Water/metabolism||Bone and Bones/anatomy & histology||Dietary Carbohydrates/*pharmacology||*Dietary Supplements||Energy Intake||Humans||India||Sleep/physiology				2009 Nov	20090930		20100106	20230318	2010/01/07 06:00	2009/10/02 06:00	MEDLINE	ppublish	2009/10/02 06:00 [entrez]||2009/10/02 06:00 [pubmed]||2010/01/07 06:00 [medline]	S0002-9165(23)26631-9 [pii]||10.3945/ajcn.2009.28075 [doi]		10.3945/ajcn.2009.28075 [doi]		ClinicalTrials.gov/NCT00731510
86	30058956		The effect of beetroot juice supplementation on repeat-sprint performance in hypoxia.	Kent GL||Dawson B||McNaughton LR||Cox GR||Burke LM||Peeling P	Kent, Georgina L||Dawson, Brian||McNaughton, Lars R||Cox, Gregory R||Burke, Louise M||Peeling, Peter	a School of Human Sciences (Exercise and Sport Science) , The University of Western Australia , Crawley , Australia.||a School of Human Sciences (Exercise and Sport Science) , The University of Western Australia , Crawley , Australia.||b Sport and Exercise Science , Edge Hill University , Ormskirk , UK.||c Department of Sport and Movement Studies, Faculty of Health Science , University of Johanne…					J Sports Sci. 2019 Feb;37(3):339-346. doi: 10.1080/02640414.2018.1504369. Epub 2018 Jul 30.		J Sports Sci	Journal of sports sciences	1466-447X (Electronic) 0264-0414 (Linking)	37	3	339-346	England	This investigation assessed the effect of dietary nitrate (NO(3)(-)) supplementation, in the form of beetroot juice (BR), on repeat-sprint performance in normoxia and normobaric hypoxia. 12 male team-sport athletes (age 22.3 +/- 2.6 y, VO(2peak) 53.1 +/- 8.7 mL.kg(-1).min(-1)) completed three exercise trials involving a 10 min submaximal warm-up and 4 sets of cycling repeat-sprint efforts (RSE; 9…		eng	Journal Article	Adult||Altitude||Athletes||*Athletic Performance||Beta vulgaris||Bicycling/*physiology||*Dietary Supplements||Exercise Test||*Fruit and Vegetable Juices||Humans||Hypoxia||Male||Nitrates/*administration & dosage||Oxygen Consumption||Sports Nutritional Physiological Phenomena||Young Adult				2019 Feb	20180730		20191118	20191118	2019/11/19 06:00	2018/07/31 06:00	MEDLINE	ppublish	2018/07/31 06:00 [pubmed]||2019/11/19 06:00 [medline]||2018/07/31 06:00 [entrez]	10.1080/02640414.2018.1504369 [doi]		10.1080/02640414.2018.1504369 [doi]
87	34856290		Effect of oxygen therapy on exercise performance in patients with cyanotic congenital heart disease: Randomized-controlled trial.	Saxer S||Calendo LR||Lichtblau M||Carta A||Muller J||Gautschi F||Berlier C||Furian M||Schwarz EI||Bloch KE||Greutmann M||Ulrich S	Saxer, Stephanie||Calendo, Luigi-Riccardo||Lichtblau, Mona||Carta, Arcangelo||Muller, Julian||Gautschi, Fiorenza||Berlier, Charlotte||Furian, Michael||Schwarz, Esther I||Bloch, Konrad E||Greutmann, Matthias||Ulrich, Silvia	Clinic of Pulmonology, University Hospital of Zurich, Switzerland.||Clinic of Pulmonology, University Hospital of Zurich, Switzerland; Zurich University of Applied Sciences, ZHAW, Institute of Physiotherapy, Winterthur, Switzerland.||Clinic of Pulmonology, University Hospital of Zurich, Switzerland.||Clinic of Pulmonology, University Hospital of Zurich, Switzerland.||Zurich University of Applied …					Int J Cardiol. 2022 Feb 1;348:65-72. doi: 10.1016/j.ijcard.2021.11.066. Epub 2021 Nov 30.		Int J Cardiol	International journal of cardiology	1874-1754 (Electronic) 0167-5273 (Linking)	348		65-72	Netherlands	BACKGROUND: Patients with unrepaired cyanotic congenital heart disease (CHD) suffer from aggravated hypoxemia during exercise. We tested the hypothesis that supplemental oxygen improves exercise performance in these patients. METHODS: In this randomized, sham-controlled, single-blind, cross-over trial cyanotic CHD-patients underwent four cycle exercise tests to exhaustion, while breathing either …	Copyright (c) 2021 The Author(s). Published by Elsevier B.V. All rights reserved.	eng	Journal Article||Randomized Controlled Trial	Adult||Exercise Test||Female||*Heart Defects, Congenital/diagnosis/therapy||Humans||*Hypoxia||Oxygen||Oxygen Saturation||Single-Blind Method				2022 Feb 1	20211130		20220126	20220126	2022/01/27 06:00	2021/12/03 06:00	MEDLINE	ppublish	2021/06/03 00:00 [received]||2021/11/25 00:00 [revised]||2021/11/26 00:00 [accepted]||2021/12/03 06:00 [pubmed]||2022/01/27 06:00 [medline]||2021/12/02 20:12 [entrez]	S0167-5273(21)01956-2 [pii]||10.1016/j.ijcard.2021.11.066 [doi]		S0167-5273(21)01956-2 [pii] 10.1016/j.ijcard.2021.11.066 [doi]
88	21454745	PMC3119136	Dietary nitrate supplementation enhances exercise performance in peripheral arterial disease.	Kenjale AA||Ham KL||Stabler T||Robbins JL||Johnson JL||Vanbruggen M||Privette G||Yim E||Kraus WE||Allen JD	Kenjale, Aarti A||Ham, Katherine L||Stabler, Thomas||Robbins, Jennifer L||Johnson, Johanna L||Vanbruggen, Mitch||Privette, Grayson||Yim, Eunji||Kraus, William E||Allen, Jason D	Dept. of Medicine, Duke Univ. Medical Center, Durham NC 27710, USA.					J Appl Physiol (1985). 2011 Jun;110(6):1582-91. doi: 10.1152/japplphysiol.00071.2011. Epub 2011 Mar 31.		J Appl Physiol (1985)	Journal of applied physiology (Bethesda, Md. : 1985)	1522-1601 (Electronic) 8750-7587 (Print) 0161-7567 (Linking)	110	6	1582-91	United States	Peripheral arterial disease (PAD) results in a failure to adequately supply blood and oxygen (O(2)) to working tissues and presents as claudication pain during walking. Nitric oxide (NO) bioavailability is essential for vascular health and function. Plasma nitrite (NO(2)(-)) is a marker of vascular NO production but may also be a protected circulating "source" that can be converted to NO during h…		eng	Journal Article||Randomized Controlled Trial||Research Support, N.I.H., Extramural	Aged||Aged, 80 and over||Analysis of Variance||Ankle Brachial Index||*Beta vulgaris||*Beverages||Blood Pressure||Cross-Over Studies||*Dietary Supplements||Exercise Test||*Exercise Tolerance||Female||Heart Rate||Hemoglobins/metabolism||Humans||Intermittent Claudication/blood/physiopathology/*prevention & control||Male||Middle Aged||Muscle, Skeletal/metabolism/*physiopathology||Nitrates/*administra…	AG0287/AG/NIA NIH HHS/United States			2011 Jun	20110331		20140404	20211020	2014/04/05 06:00	2011/04/02 06:00	MEDLINE	ppublish	2011/04/02 06:00 [entrez]||2011/04/02 06:00 [pubmed]||2014/04/05 06:00 [medline]||2012/06/01 00:00 [pmc-release]	japplphysiol.00071.2011 [pii]||JAPPL-00071-2011 [pii]||10.1152/japplphysiol.00071.2011 [doi]		10.1152/japplphysiol.00071.2011 [doi]
89	28684588		Dietary nitrate supplementation increases acute mountain sickness severity and sense of effort during hypoxic exercise.	Rossetti GMK||Macdonald JH||Wylie LJ||Little SJ||Newton V||Wood B||Hawkins KA||Beddoe R||Davies HE||Oliver SJ	Rossetti, Gabriella M K||Macdonald, Jamie H||Wylie, Lee J||Little, Samuel J||Newton, Victoria||Wood, Benjamin||Hawkins, Kieran A||Beddoe, Rhys||Davies, Hannah E||Oliver, Samuel J	Extremes Research Group, College of Health and Behavioural Sciences, Bangor University, Bangor, United Kingdom; and.||Extremes Research Group, College of Health and Behavioural Sciences, Bangor University, Bangor, United Kingdom; and.||Sport and Health Sciences, College of Life and Environmental Sciences, University of Exeter, St. Luke's Campus, Exeter, United Kingdom.||Extremes Research Group, C…					J Appl Physiol (1985). 2017 Oct 1;123(4):983-992. doi: 10.1152/japplphysiol.00293.2017. Epub 2017 Jul 6.		J Appl Physiol (1985)	Journal of applied physiology (Bethesda, Md. : 1985)	1522-1601 (Electronic) 0161-7567 (Linking)	123	4	983-992	United States	Dietary nitrate supplementation enhances sea level performance and may ameliorate hypoxemia at high altitude. However, nitrate may exacerbate acute mountain sickness (AMS), specifically headache. This study investigated the effect of nitrate supplementation on AMS symptoms and exercise responses with 6-h hypoxia. Twenty recreationally active men [age, 22 +/- 4 yr, maximal oxygen consumption (V̇o(…	Copyright (c) 2017 the American Physiological Society.	eng	Journal Article	Adolescent||Adult||Altitude Sickness/diagnosis/*physiopathology||Cross-Over Studies||Dietary Supplements||Double-Blind Method||Exercise/*physiology||Exercise Test||Humans||Hypoxia/*physiopathology||Male||Nitrates/*administration & dosage||Oxygen Consumption/*physiology||Physical Exertion/*physiology||Severity of Illness Index||Young Adult				2017 Oct 1	20170706		20180622	20180622	2018/06/23 06:00	2017/07/08 06:00	MEDLINE	ppublish	2017/03/31 00:00 [received]||2017/06/28 00:00 [revised]||2017/07/01 00:00 [accepted]||2017/07/08 06:00 [pubmed]||2018/06/23 06:00 [medline]||2017/07/08 06:00 [entrez]	japplphysiol.00293.2017 [pii]||10.1152/japplphysiol.00293.2017 [doi]		10.1152/japplphysiol.00293.2017 [doi]
90	1483799		Treatment of high altitude diseases without drugs.	Bartsch P	Bartsch, P	Department of Sports Medicine, University of Heidelberg, Germany.					Int J Sports Med. 1992 Oct;13 Suppl 1:S71-4. doi: 10.1055/s-2007-1024600.		Int J Sports Med	International journal of sports medicine	0172-4622 (Print) 0172-4622 (Linking)	13 Suppl 1		S71-4	Germany	Treatments other than descent and supplemental oxygen are discussed in this short review. Exercise gives rise to physiologic responses which may enhance acute mountain sickness (AMS), high altitude cerebral edema (HACE) and high altitude pulmonary edema (HAPE). Therefore, physical rest can be considered the principle treatment for moderate AMS and it should always accompany any treatment of sever…		eng	Journal Article||Review	Acute Disease||Altitude Sickness/*therapy||Brain Edema/*therapy||Exercise/physiology||Humans||Hyperbaric Oxygenation||Mountaineering/physiology||Positive-Pressure Respiration||Pulmonary Edema/*therapy||Rest		29		1992 Oct			19930218	20051116	1992/10/01 00:01	1992/10/01 00:00	MEDLINE	ppublish	1992/10/01 00:00 [pubmed]||1992/10/01 00:01 [medline]||1992/10/01 00:00 [entrez]	10.1055/s-2007-1024600 [doi]
91	20056733		Exercise limitation in interstitial lung disease - mechanisms, significance and therapeutic options.	Holland AE	Holland, Anne E	La Trobe University, Victoria, Australia. a.holland@alfred.org.au					Chron Respir Dis. 2010;7(2):101-11. doi: 10.1177/1479972309354689. Epub 2010 Jan 7.		Chron Respir Dis	Chronic respiratory disease	1479-9731 (Electronic) 1479-9723 (Linking)	7	2	101-11	England	Exercise limitation is a cardinal feature of the interstitial lung diseases and is frequently associated with marked dyspnoea on exertion. People with interstitial lung disease exhibit a rapid, shallow breathing pattern during exercise that worsens as disease progresses. Despite this, ventilatory mechanics are not the major limitation to exercise in most patients, with impaired gas exchange and c…		eng	Journal Article||Review	*Decision Making||Disease Progression||Exercise Therapy/*adverse effects||Exercise Tolerance/*physiology||Humans||Lung Diseases, Interstitial/physiopathology/*rehabilitation||Prognosis||Respiratory Function Tests				2010	20100107		20101012	20100518	2010/10/13 06:00	2010/01/09 06:00	MEDLINE	ppublish	2010/01/09 06:00 [entrez]||2010/01/09 06:00 [pubmed]||2010/10/13 06:00 [medline]	1479972309354689 [pii]||10.1177/1479972309354689 [doi]		10.1177/1479972309354689 [doi]
92	1897277		Function of vitamin E in physical exercise: a review.	Gerster H	Gerster, H	Department of Human Nutrition and Health, F. Hoffmann-La Roche & Co Ltd, Basel, Switzerland.					Z Ernahrungswiss. 1991 Jun;30(2):89-97. doi: 10.1007/BF01610064.		Z Ernahrungswiss	Zeitschrift fur Ernahrungswissenschaft	0044-264X (Print) 0044-264X (Linking)	30	2	89-97	Germany	Even though vitamin E may not improve physical achievements in sports competitions, as shown in several swimming experiments, it is important for the health of skeletal muscle: in its role as the major lipid-soluble chainbreaking antioxidant in lipid cell membranes, vitamin E protects muscle tissue in aerobic exercise, in which oxygen metabolism and, consequently, free radical production are grea…		eng	Journal Article||Review	Animals||Exercise/*physiology||Humans||Muscles/injuries/*metabolism/pathology||Oxidation-Reduction||Oxygen Consumption||Physical Conditioning, Animal||Vitamin E/*physiology||Vitamin E Deficiency/*pathology		38		1991 Jun			19911024	20191022	1991/06/01 00:01	1991/06/01 00:00	MEDLINE	ppublish	1991/06/01 00:00 [pubmed]||1991/06/01 00:01 [medline]||1991/06/01 00:00 [entrez]	10.1007/BF01610064 [doi]
93	31870935		Appetite and energy intake responses to breakfast consumption and carbohydrate supplementation in hypoxia.	Griffiths A||Deighton K||Shannon OM||Boos C||Rowe J||Matu J||King R||O'Hara JP	Griffiths, Alex||Deighton, Kevin||Shannon, Oliver M||Boos, Chris||Rowe, Joshua||Matu, Jamie||King, Roderick||O'Hara, John P	Institute for Sport, Physical Activity and Leisure, Leeds Beckett University, Leeds, LS6 3QS, UK. Electronic address: A.Griffiths@leedsbeckett.ac.uk.||Institute for Sport, Physical Activity and Leisure, Leeds Beckett University, Leeds, LS6 3QS, UK. Electronic address: Kevin.Deighton@outlook.com.||Institute for Sport, Physical Activity and Leisure, Leeds Beckett University, Leeds, LS6 3QS, UK; Hum…					Appetite. 2020 Apr 1;147:104564. doi: 10.1016/j.appet.2019.104564. Epub 2019 Dec 20.		Appetite	Appetite	1095-8304 (Electronic) 0195-6663 (Linking)	147		104564	England	PURPOSE: The purpose of experiment one was to determine the appetite, acylated ghrelin and energy intake response to breakfast consumption and omission in hypoxia and normoxia. Experiment two aimed to determine the appetite, acylated ghrelin and energy intake response to carbohydrate supplementation after both breakfast consumption and omission in hypoxia. METHODS: In experiment one, twelve parti…	Copyright (c) 2019 Elsevier Ltd. All rights reserved.	eng	Journal Article||Randomized Controlled Trial	Acylation||Appetite/*physiology||Breakfast/*physiology||Dietary Carbohydrates/*administration & dosage||*Dietary Supplements||Energy Intake/*physiology||Exercise/physiology||Ghrelin/blood||Healthy Volunteers||Humans||Hypoxia/blood/*physiopathology/therapy||Male||Single-Blind Method||Young Adult				2020 Apr 1	20191220		20210203	20210203	2021/02/04 06:00	2019/12/25 06:00	MEDLINE	ppublish	2019/10/10 00:00 [received]||2019/11/29 00:00 [revised]||2019/12/17 00:00 [accepted]||2019/12/25 06:00 [pubmed]||2021/02/04 06:00 [medline]||2019/12/25 06:00 [entrez]	S0195-6663(19)31310-8 [pii]||10.1016/j.appet.2019.104564 [doi]		S0195-6663(19)31310-8 [pii] 10.1016/j.appet.2019.104564 [doi]
94	36636200	PMC9806752	The effects of normobaric hypoxia on the leukocyte responses to resistance exercise.	Allsopp G||Barnard J||Goodear S||Hoffmann S||Stephenson G||Addinsall A||Wright C	Allsopp, Giselle||Barnard, Jackson||Goodear, Samuel||Hoffmann, Samantha||Stephenson, Garth||Addinsall, Alex||Wright, Craig	Institute for Physical Activity and Nutrition, School of Exercise and Nutrition Sciences, Deakin University, Geelong, Victoria, Australia.||Institute for Physical Activity and Nutrition, School of Exercise and Nutrition Sciences, Deakin University, Geelong, Victoria, Australia.||Institute for Physical Activity and Nutrition, School of Exercise and Nutrition Sciences, Deakin University, Geelong, V…					Biol Sport. 2023 Jan;40(1):101-109. doi: 10.5114/biolsport.2023.112087. Epub 2022 Jan 3.		Biol Sport	Biology of sport	0860-021X (Print) 2083-1862 (Electronic) 0860-021X (Linking)	40	1	101-109	Poland	There is growing interest in the use of systemic hypoxia to improve the training adaptations to resistance exercise. Hypoxia is a well-known stimulator of the immune system, yet the leukocyte responses to this training modality remain uncharacterised. The current study characterised the acute leukocyte responses to resistance exercise in normobaric hypoxia. The single-blinded, randomised trial re…	Copyright (c) Biology of Sport 2023.	eng	Journal Article					2023 Jan	20220103			20230115	2023/01/14 06:01	2023/01/14 06:00	PubMed-not-MEDLINE	ppublish	2021/07/06 00:00 [received]||2021/08/15 00:00 [revised]||2021/12/01 00:00 [accepted]||2023/01/13 01:56 [entrez]||2023/01/14 06:00 [pubmed]||2023/01/14 06:01 [medline]||2023/01/01 00:00 [pmc-release]	112087 [pii]||10.5114/biolsport.2023.112087 [doi]		10.5114/biolsport.2023.112087 [doi]
95	21994967		The effect of hypoxia and work intensity on insulin resistance in type 2 diabetes.	Mackenzie R||Elliott B||Maxwell N||Brickley G||Watt P	Mackenzie, R||Elliott, B||Maxwell, N||Brickley, G||Watt, P	School of Life Sciences, University of Westminster, 115 New Cavendish Street, London W1W 6UW, UK. r.mackenzie@westminster.ac.uk					J Clin Endocrinol Metab. 2012 Jan;97(1):155-62. doi: 10.1210/jc.2011-1843. Epub 2011 Oct 12.		J Clin Endocrinol Metab	The Journal of clinical endocrinology and metabolism	1945-7197 (Electronic) 0021-972X (Linking)	97	1	155-62	United States	CONTEXT: Hypoxia and muscle contraction stimulate glucose transport in vitro. We have previously demonstrated that exercise and hypoxia have an additive effect on insulin sensitivity in type 2 diabetics. OBJECTIVES: Our objective was to examine the effects of three different hypoxic/exercise (Hy Ex) trials on glucose metabolism and insulin resistance in the 48 h after acute hypoxia in type 2 diab…		eng	Clinical Trial||Journal Article	Adult||Blood Glucose/metabolism||Diabetes Mellitus, Type 2/blood/complications/*metabolism/physiopathology||Exercise/*physiology||Fasting/blood/metabolism||Glucose Tolerance Test||Humans||Hypoxia/complications/*metabolism||Insulin Resistance/*physiology||Male||Middle Aged||Physical Exertion/physiology||Workload				2012 Jan	20111012		20120227	20161125	2012/03/01 06:00	2011/10/14 06:00	MEDLINE	ppublish	2011/10/14 06:00 [entrez]||2011/10/14 06:00 [pubmed]||2012/03/01 06:00 [medline]	jc.2011-1843 [pii]||10.1210/jc.2011-1843 [doi]		10.1210/jc.2011-1843 [doi]
96	30277420		Distinct Effects of Repeated-Sprint Training in Normobaric Hypoxia and beta-Alanine Supplementation.	Wang R||Fukuda DH||Hoffman JR||La Monica MB||Starling TM||Stout JR||Kang J||Hu Y	Wang, Ran||Fukuda, David H||Hoffman, Jay R||La Monica, Michael B||Starling, Tristan M||Stout, Jeffrey R||Kang, Jie||Hu, Yang	a School of Physical Education and Sport Training , Shanghai University of Sport , Shanghai , China.||b School of Kinesiology and Physical Therapy , University of Central Florida , Orlando , Florida , USA.||b School of Kinesiology and Physical Therapy , University of Central Florida , Orlando , Florida , USA.||b School of Kinesiology and Physical Therapy , University of Central Florida , Orlando …					J Am Coll Nutr. 2019 Feb;38(2):149-161. doi: 10.1080/07315724.2018.1475269. Epub 2018 Oct 2.		J Am Coll Nutr	Journal of the American College of Nutrition	1541-1087 (Electronic) 0731-5724 (Linking)	38	2	149-161	United States	OBJECTIVE: The present study evaluated the effects of repeated-sprint training in normobaric hypoxia and beta-alanine supplementation (BA) on aerobic and anaerobic performance in recreationally active men. METHODS: Participants were randomly assigned to one of the following groups: normoxia/beta-alanine (NB, n = 11), normoxia/placebo (NP, n = 8), normobaric hypoxia/beta-alanine (HB, n = 10) and n…		eng	Journal Article||Randomized Controlled Trial||Research Support, Non-U.S. Gov't	Adult||Athletic Performance/*physiology||Bicycling/physiology||*Dietary Supplements||Exercise Test||Exercise Tolerance/drug effects||Healthy Volunteers||High-Intensity Interval Training/*methods||Humans||Hypoxia/*physiopathology/therapy||Male||Oxygen Consumption||Running/physiology||Young Adult||beta-Alanine/*pharmacology				2019 Feb	20181002		20200612	20200612	2020/06/13 06:00	2018/10/03 06:00	MEDLINE	ppublish	2018/10/03 06:00 [pubmed]||2020/06/13 06:00 [medline]||2018/10/03 06:00 [entrez]	10.1080/07315724.2018.1475269 [doi]		10.1080/07315724.2018.1475269 [doi]
97	29319542		Supplemental oxygen in patients with stable chronic obstructive pulmonary disease: evidence from Nocturnal Oxygen Treatment Trial to Long-term Oxygen Treatment Trial.	Hatipoglu U||Stoller JK	Hatipoglu, Umur||Stoller, James K	Respiratory Institute, Cleveland Clinic Foundation.||Cleveland Clinic Lerner College of Medicine of Case Western Reserve University.||Cleveland Clinic Lerner College of Medicine.||Education Institute, Cleveland Clinic Foundation, Cleveland, Ohio, USA.					Curr Opin Pulm Med. 2018 Mar;24(2):179-186. doi: 10.1097/MCP.0000000000000461.		Curr Opin Pulm Med	Current opinion in pulmonary medicine	1531-6971 (Electronic) 1070-5287 (Linking)	24	2	179-186	United States	PURPOSE OF REVIEW: Oxygen therapy was the first treatment shown to prolong life in patients with chronic obstructive pulmonary disease (COPD) and has been joined by lung volume reduction surgery in selected patients with emphysema, smoking cessation, and potentially noninvasive ventilation in chronic hypercapneic respiratory failure. Although there is consensus around the survival-enhancing effec…		eng	Journal Article||Research Support, N.I.H., Extramural||Research Support, Non-U.S. Gov't||Review	Disease Progression||Exercise/physiology||Hospitalization||Humans||Hypoxia/blood/etiology/*therapy||Oxygen/*blood||*Oxygen Inhalation Therapy||Pulmonary Disease, Chronic Obstructive/blood/complications/*therapy||Quality of Life||Rest/physiology||Severity of Illness Index||Survival Rate||Treatment Outcome				2018 Mar			20190201	20190201	2019/02/02 06:00	2018/01/11 06:00	MEDLINE	ppublish	2018/01/11 06:00 [pubmed]||2019/02/02 06:00 [medline]||2018/01/11 06:00 [entrez]	10.1097/MCP.0000000000000461 [doi]		10.1097/MCP.0000000000000461 [doi]
98	26751937		Effect of acute nitrate supplementation on neurovascular coupling and cognitive performance in hypoxia.	Lefferts WK||Hughes WE||White CN||Brutsaert TD||Heffernan KS	Lefferts, Wesley K||Hughes, William E||White, Corey N||Brutsaert, Tom D||Heffernan, Kevin S	a The Human Performance Laboratory, Department of Exercise Science, Syracuse University, Syracuse, NY 13244, USA.||a The Human Performance Laboratory, Department of Exercise Science, Syracuse University, Syracuse, NY 13244, USA.||b Department of Psychology, Syracuse University, Syracuse, NY 13244, USA.||a The Human Performance Laboratory, Department of Exercise Science, Syracuse University, Syrac…					Appl Physiol Nutr Metab. 2016 Feb;41(2):133-41. doi: 10.1139/apnm-2015-0400. Epub 2015 Oct 14.		Appl Physiol Nutr Metab	Applied physiology, nutrition, and metabolism = Physiologie appliquee, nutrition et metabolisme	1715-5320 (Electronic) 1715-5312 (Linking)	41	2	133-41	Canada	The matching of oxygen supply to neural demand (i.e., neurovascular coupling (NVC)) is an important determinant of cognitive performance. The impact of hypoxia on NVC remains poorly characterized. NVC is partially modulated by nitric oxide (NO), which may initially decrease in hypoxia. This study investigated the effect of acute NO-donor (nitrate) supplementation on NVC and cognitive function in …		eng	Journal Article||Randomized Controlled Trial||Research Support, Non-U.S. Gov't	Cognition/*physiology||Cross-Over Studies||*Dietary Supplements||Double-Blind Method||Humans||Hypoxia/*physiopathology||Male||Neurovascular Coupling/*drug effects||Nitrates/*administration & dosage/pharmacology||Young Adult				2016 Feb	20151014		20161213	20161230	2016/12/15 06:00	2016/01/12 06:00	MEDLINE	ppublish	2016/01/12 06:00 [entrez]||2016/01/12 06:00 [pubmed]||2016/12/15 06:00 [medline]	10.1139/apnm-2015-0400 [doi]		10.1139/apnm-2015-0400 [doi]
99	30969231		Altitude Training and Recombinant Human Erythropoietin: Considerations for Doping Detection.	Sutehall S||Muniz-Pardos B||Lima G||Wang G||Malinsky FR||Bosch A||Zelenkova I||Tanisawa K||Pigozzi F||Borrione P||Pitsiladis Y	Sutehall, Shaun||Muniz-Pardos, Borja||Lima, Giscard||Wang, Guan||Malinsky, Fernanda Rossell||Bosch, Andrew||Zelenkova, Irina||Tanisawa, Kumpei||Pigozzi, Fabio||Borrione, Paolo||Pitsiladis, Yannis	Division of Exercise Science and Sports Medicine, University of Cape Town, Cape Town, SOUTH AFRICA.||GENUD (Growth, Exercise, Nutrition and Development) Research Group, University of Zaragoza, Zaragoza, SPAIN.||Collaborating Centre of Sports Medicine, University of Brighton, Eastbourne, UNITED KINGDOM.||Centre for Exercise Science and Sports Medicine, University of Rome "Foro Italico", Rome, ITAL…					Curr Sports Med Rep. 2019 Apr;18(4):97-104. doi: 10.1249/JSR.0000000000000577.		Curr Sports Med Rep	Current sports medicine reports	1537-8918 (Electronic) 1537-890X (Linking)	18	4	97-104	United States	The benefit of training at altitude to enhance exercise performance remains equivocal although the most widely accepted approach is one where the athletes live and perform lower-intensity running at approximately 2300 m with high-intensity training at approximately 1250 m. The idea is that this method maintains maximal augmentations in total hemoglobin mass while reducing the performance impairme…		eng	Journal Article	*Altitude||Athletic Performance/*physiology||*Doping in Sports||Erythropoietin/*administration & dosage||Humans||Physical Conditioning, Human/*methods||Randomized Controlled Trials as Topic||Recombinant Proteins/administration & dosage				2019 Apr			20190523	20190523	2019/05/24 06:00	2019/04/11 06:00	MEDLINE	ppublish	2019/04/11 06:00 [entrez]||2019/04/11 06:00 [pubmed]||2019/05/24 06:00 [medline]	00149619-201904000-00003 [pii]||10.1249/JSR.0000000000000577 [doi]		10.1249/JSR.0000000000000577 [doi]
100	19913611		Dietary nitrate reduces maximal oxygen consumption while maintaining work performance in maximal exercise.	Larsen FJ||Weitzberg E||Lundberg JO||Ekblom B	Larsen, Filip J||Weitzberg, Eddie||Lundberg, Jon O||Ekblom, Bjorn	Department of Physiology and Pharmacology, Swedish School of Sport and Health Sciences, Karolinska Institutet, 11486 Stockholm, Sweden. filip.larsen@ki.se					Free Radic Biol Med. 2010 Jan 15;48(2):342-7. doi: 10.1016/j.freeradbiomed.2009.11.006. Epub 2009 Nov 12.		Free Radic Biol Med	Free radical biology & medicine	1873-4596 (Electronic) 0891-5849 (Linking)	48	2	342-7	United States	The anion nitrate-abundant in our diet-has recently emerged as a major pool of nitric oxide (NO) synthase-independent NO production. Nitrate is reduced stepwise in vivo to nitrite and then NO and possibly other bioactive nitrogen oxides. This reductive pathway is enhanced during low oxygen tension and acidosis. A recent study shows a reduction in oxygen consumption during submaximal exercise attr…	Copyright 2009 Elsevier Inc. All rights reserved.	eng	Journal Article||Randomized Controlled Trial||Research Support, Non-U.S. Gov't	Adult||Aldosterone/blood||Dietary Supplements||Double-Blind Method||Exercise/*physiology||Exercise Test||Heart Rate/drug effects||Humans||Nitrates/*administration & dosage/adverse effects||Oxygen Consumption/*drug effects/physiology||Physical Exertion/*drug effects||Pulmonary Ventilation/drug effects||Renin/blood||Renin-Angiotensin System/drug effects				2010 Jan 15	20091112		20100614	20220330	2010/06/15 06:00	2009/11/17 06:00	MEDLINE	ppublish	2009/07/03 00:00 [received]||2009/10/29 00:00 [revised]||2009/11/08 00:00 [accepted]||2009/11/17 06:00 [entrez]||2009/11/17 06:00 [pubmed]||2010/06/15 06:00 [medline]	S0891-5849(09)00719-9 [pii]||10.1016/j.freeradbiomed.2009.11.006 [doi]		10.1016/j.freeradbiomed.2009.11.006 [doi]
101	28782598		Physiological and performance effects of nitrate supplementation during roller-skiing in normoxia and normobaric hypoxia.	Nyback L||Glannerud C||Larsson G||Weitzberg E||Shannon OM||McGawley K	Nyback, Linn||Glannerud, Caroline||Larsson, Gustav||Weitzberg, Eddie||Shannon, Oliver Michael||McGawley, Kerry	Swedish Winter Sports Research Centre, Department of Health Sciences, Mid Sweden University, 831 25 Ostersund, Sweden.||Swedish Winter Sports Research Centre, Department of Health Sciences, Mid Sweden University, 831 25 Ostersund, Sweden.||Swedish Winter Sports Research Centre, Department of Health Sciences, Mid Sweden University, 831 25 Ostersund, Sweden.||Department of Physiology and Pharmacolo…					Nitric Oxide. 2017 Nov 1;70:1-8. doi: 10.1016/j.niox.2017.08.001. Epub 2017 Aug 4.		Nitric Oxide	Nitric oxide : biology and chemistry	1089-8611 (Electronic) 1089-8603 (Linking)	70		1-8	United States	The present study examined the effects of acute nitrate (NO(3)(-)) supplementation ingested in the form of concentrated beetroot juice on cross-country roller-ski performance in normoxia (N) and normobaric hypoxia (H). Eight competitive cross-country skiers (five males: age 22 +/- 3 years, V.O(2max) 71.5 +/- 4.7 mL kg(-1).min(-1); three females: age 21 +/- 1 years, V.O(2max) 58.4 +/- 2.5 mL kg(-1…	Copyright (c) 2017 Elsevier Inc. All rights reserved.	eng	Journal Article	Adult||Athletic Performance/*physiology||Beta vulgaris||*Dietary Supplements||Female||Fruit and Vegetable Juices||Humans||Hypoxia/*prevention & control||Male||Nitrates/administration & dosage/blood/*therapeutic use||Nitrites/blood				2017 Nov 1	20170804		20180912	20180912	2018/09/13 06:00	2017/08/08 06:00	MEDLINE	ppublish	2017/03/15 00:00 [received]||2017/07/31 00:00 [revised]||2017/08/02 00:00 [accepted]||2017/08/08 06:00 [pubmed]||2018/09/13 06:00 [medline]||2017/08/08 06:00 [entrez]	S1089-8603(17)30088-5 [pii]||10.1016/j.niox.2017.08.001 [doi]		S1089-8603(17)30088-5 [pii] 10.1016/j.niox.2017.08.001 [doi]
102	32881839		The Effect of Normobaric Hypoxia on Resistance Training Adaptations in Older Adults.	Allsopp GL||Hoffmann SM||Feros SA||Pasco JA||Russell AP||Wright CR	Allsopp, Giselle L||Hoffmann, Samantha M||Feros, Simon A||Pasco, Julie A||Russell, Aaron P||Wright, Craig R	Institute for Physical Activity and Nutrition (IPAN), School of Exercise and Nutrition Sciences, Deakin University, Geelong, Victoria, Australia.||Center for Sport Research, School of Exercise and Nutrition Sciences, Deakin University, Waurn Ponds, Victoria, Australia.||Center for Sport Research, School of Exercise and Nutrition Sciences, Deakin University, Waurn Ponds, Victoria, Australia.||Epi-…					J Strength Cond Res. 2022 Aug 1;36(8):2306-2312. doi: 10.1519/JSC.0000000000003780. Epub 2020 Aug 31.		J Strength Cond Res	Journal of strength and conditioning research	1533-4287 (Electronic) 1064-8011 (Linking)	36	8	2306-2312	United States	Allsopp, GL, Hoffmann, SM, Feros, SA, Pasco, JA, Russell, AP, and Wright, CR. The effect of normobaric hypoxia on resistance training adaptations in older adults. J Strength Cond Res 36(8): 2306-2312, 2022-The effect of normobaric hypoxia on strength, body composition, and cardiovascular fitness was investigated after a resistance training intervention in older adults. A single-blinded, randomize…	Copyright (c) 2020 National Strength and Conditioning Association.	eng	Journal Article||Randomized Controlled Trial	Adaptation, Physiological||Body Composition/physiology||Humans||Hypoxia||Muscle Strength/physiology||Muscle, Skeletal/physiology||*Resistance Training				2022 Aug 1	20200831		20220804	20220804	2022/08/05 06:00	2020/09/04 06:00	MEDLINE	ppublish	2020/09/04 06:00 [pubmed]||2022/08/05 06:00 [medline]||2020/09/04 06:00 [entrez]	00124278-202208000-00034 [pii]||10.1519/JSC.0000000000003780 [doi]		10.1519/JSC.0000000000003780 [doi]
103	11428691		Improving cycling performance: how should we spend our time and money.	Jeukendrup AE||Martin J	Jeukendrup, A E||Martin, J	Human Performance Laboratory, School of Sport and Exercise Sciences, University of Birmingham, Edgbaston, England. A.E.Jeukendrup@BHAM.AC.UK					Sports Med. 2001;31(7):559-69. doi: 10.2165/00007256-200131070-00009.		Sports Med	Sports medicine (Auckland, N.Z.)	0112-1642 (Print) 0112-1642 (Linking)	31	7	559-69	New Zealand	Cycling performance is dependent on physiological factors which influence mechanical power production and mechanical and environmental factors that affect power demand. The purpose of this review was to summarize these factors and to rank them in order of importance. We used a model by Martin et al. to express all performance changes as changes in 40 km time trial performance. We modelled the per…		eng	Journal Article||Review	*Bicycling/physiology||Caffeine/pharmacology||Dietary Carbohydrates/administration & dosage||Exercise/physiology||Humans||Oxygen Consumption||*Task Performance and Analysis||Water-Electrolyte Balance		35		2001			20011025	20181113	2001/10/26 10:01	2001/06/29 10:00	MEDLINE	ppublish	2001/06/29 10:00 [pubmed]||2001/10/26 10:01 [medline]||2001/06/29 10:00 [entrez]	10.2165/00007256-200131070-00009 [doi]
104	11133899		Physical exercise and normobaric hypoxia: independent modulators of peripheral cholecystokinin metabolism in man.	Bailey DM||Davies B||Castell LM||Newsholme EA||Calam J	Bailey, D M||Davies, B||Castell, L M||Newsholme, E A||Calam, J	Hypoxia Research Unit, Health and Exercise Sciences Research Laboratory, School of Applied Sciences, University of Glamorgan, South Wales, CF37 1DL, United Kingdom. dbailey1@glam.ac.uk					J Appl Physiol (1985). 2001 Jan;90(1):105-13. doi: 10.1152/jappl.2001.90.1.105.		J Appl Physiol (1985)	Journal of applied physiology (Bethesda, Md. : 1985)	8750-7587 (Print) 0161-7567 (Linking)	90	1	105-13	United States	The purpose of the present investigation was to determine the independent effects of hypoxia and physical exercise on peripheral cholecystokinin (CCK) metabolism in humans. Thirty-two physically active men were randomly assigned in a double-blind manner to either a normoxic (N; n = 14) or hypoxic (H; n = 18) group. During the acute study, subjects in the H group only participated in two tests, se…		eng	Clinical Trial||Journal Article||Randomized Controlled Trial||Research Support, Non-U.S. Gov't	Adult||Amino Acids, Branched-Chain/blood||Anthropometry||Atmospheric Pressure||Blood Glucose/analysis||Cholecystokinin/*blood||Diet||Double-Blind Method||Energy Intake||Exercise/*physiology||Fatty Acids, Nonesterified/blood||Glycerol/blood||Humans||Hypoxia/*blood||Lactic Acid/blood||Male||Oxygen Consumption||Physical Education and Training||Reference Values||Tryptophan/blood				2001 Jan			20010329	20171213	2001/04/03 10:01	2001/01/03 11:00	MEDLINE	ppublish	2001/01/03 11:00 [pubmed]||2001/04/03 10:01 [medline]||2001/01/03 11:00 [entrez]	10.1152/jappl.2001.90.1.105 [doi]
105	25811674		Acute Beetroot Juice Supplementation Does Not Improve Cycling Performance in Normoxia or Moderate Hypoxia.	MacLeod KE||Nugent SF||Barr SI||Koehle MS||Sporer BC||MacInnis MJ	MacLeod, Kristin E||Nugent, Sean F||Barr, Susan I||Koehle, Michael S||Sporer, Benjamin C||MacInnis, Martin J	School of Kinesiology, University of British Columbia, Vancouver, Canada.					Int J Sport Nutr Exerc Metab. 2015 Aug;25(4):359-66. doi: 10.1123/ijsnem.2014-0129. Epub 2015 Mar 26.		Int J Sport Nutr Exerc Metab	International journal of sport nutrition and exercise metabolism	1543-2742 (Electronic) 1526-484X (Linking)	25	4	359-66	United States	Beetroot juice (BR) has been shown to lower the oxygen cost of exercise in normoxia and may have similar effects in hypoxia. We investigated the effect of BR on steady-state exercise economy and 10-km time trial (TT) performance in normoxia and moderate hypoxia (simulated altitude: ~2500 m). Eleven trained male cyclists (VO 2peak >/= 60 ml . kg(-1) . min(-1)) completed four exercise trials. Two h…		eng	Comparative Study||Journal Article||Randomized Controlled Trial||Research Support, Non-U.S. Gov't	Adult||*Athletic Performance||Beta vulgaris/*chemistry||Bicycling||Breath Tests||British Columbia||Cross-Over Studies||Double-Blind Method||Fatigue/blood/etiology/metabolism/*prevention & control||*Fruit and Vegetable Juices/analysis||Humans||Hypoxia/physiopathology||Male||Nitrates/blood/metabolism/therapeutic use||Nitric Oxide/analysis/metabolism||*Oxygen Consumption||Performance-Enhancing Subst…				2015 Aug	20150326		20160615	20220330	2016/06/16 06:00	2015/03/27 06:00	MEDLINE	ppublish	2015/03/27 06:00 [entrez]||2015/03/27 06:00 [pubmed]||2016/06/16 06:00 [medline]	2014-0129 [pii]||10.1123/ijsnem.2014-0129 [doi]		10.1123/ijsnem.2014-0129 [doi]
106	25414241	PMC4297773	Acute dietary nitrate supplementation enhances compensatory vasodilation during hypoxic exercise in older adults.	Casey DP||Treichler DP||Ganger CT 4th||Schneider AC||Ueda K	Casey, Darren P||Treichler, David P||Ganger, Charles T 4th||Schneider, Aaron C||Ueda, Kenichi	Department of Physical Therapy and Rehabilitation Science, Carver College of Medicine, University of Iowa, Iowa City, Iowa; and darren-casey@uiowa.edu.||Department of Physical Therapy and Rehabilitation Science, Carver College of Medicine, University of Iowa, Iowa City, Iowa; and.||Department of Physical Therapy and Rehabilitation Science, Carver College of Medicine, University of Iowa, Iowa City…					J Appl Physiol (1985). 2015 Jan 15;118(2):178-86. doi: 10.1152/japplphysiol.00662.2014. Epub 2014 Nov 20.		J Appl Physiol (1985)	Journal of applied physiology (Bethesda, Md. : 1985)	1522-1601 (Electronic) 8750-7587 (Print) 0161-7567 (Linking)	118	2	178-86	United States	We have previously demonstrated that aging reduces the compensatory vasodilator response during hypoxic exercise due to blunted nitric oxide (NO) signaling. Recent evidence suggests that NO bioavailability can be augmented by dietary nitrate through the nitrate-nitrite pathway. Thus we tested the hypothesis that acute dietary nitrate supplementation increases the compensatory vasodilator response…	Copyright (c) 2015 the American Physiological Society.	eng	Clinical Trial||Journal Article||Research Support, N.I.H., Extramural||Research Support, Non-U.S. Gov't	Adult||Age Factors||Aged||Aging/drug effects||*Beta vulgaris||Dietary Supplements||*Exercise||Female||Humans||Hypoxia/*drug therapy||Male||Middle Aged||Muscle, Skeletal/blood supply||Nitrates/blood/*pharmacology/therapeutic use||Phytotherapy||Plant Extracts||Vasodilation/*drug effects||Young Adult	HL-105467/HL/NHLBI NIH HHS/United States			2015 Jan 15	20141120		20160310	20220331	2016/03/11 06:00	2014/11/22 06:00	MEDLINE	ppublish	2014/11/22 06:00 [entrez]||2014/11/22 06:00 [pubmed]||2016/03/11 06:00 [medline]||2016/01/15 00:00 [pmc-release]	japplphysiol.00662.2014 [pii]||JAPPL-00662-2014 [pii]||10.1152/japplphysiol.00662.2014 [doi]		10.1152/japplphysiol.00662.2014 [doi]
107	32779102		The Use of Acute Exercise Interventions as Game Day Priming Strategies to Improve Physical Performance and Athlete Readiness in Team-Sport Athletes: A Systematic Review.	Mason B||McKune A||Pumpa K||Ball N	Mason, Billy||McKune, Andrew||Pumpa, Kate||Ball, Nick	Faculty of Health, University of Canberra, Bruce, ACT, 2617, Australia. billy.mason@canberra.edu.au.||University of Canberra Research Institute for Sport and Exercise, University of Canberra, Bruce, ACT, 2617, Australia. billy.mason@canberra.edu.au.||Faculty of Health, University of Canberra, Bruce, ACT, 2617, Australia.||University of Canberra Research Institute for Sport and Exercise, Universit…					Sports Med. 2020 Nov;50(11):1943-1962. doi: 10.1007/s40279-020-01329-1.		Sports Med	Sports medicine (Auckland, N.Z.)	1179-2035 (Electronic) 0112-1642 (Linking)	50	11	1943-1962	New Zealand	BACKGROUND: The use of exercise as a priming strategy to enhance sport performance is becoming increasingly popular in professional sports and as an area of research interest. Early research suggests that the acute physiological responses to exercise can positively influence performance for up to 48 h. There is yet to be a comprehensive review of exercise strategies which could be implemented spe…		eng	Journal Article||Systematic Review	Athletes||*Athletic Performance||Bicycling||Humans||Non-Randomized Controlled Trials as Topic||Physical Conditioning, Human/*methods||Randomized Controlled Trials as Topic||Running				2020 Nov			20210405	20210527	2021/04/07 06:00	2020/08/12 06:00	MEDLINE	ppublish	2020/08/12 06:00 [pubmed]||2021/04/07 06:00 [medline]||2020/08/12 06:00 [entrez]	10.1007/s40279-020-01329-1 [pii]||10.1007/s40279-020-01329-1 [doi]		10.1007/s40279-020-01329-1 [doi]
108	33103453		Effect of hypoxic exercise on glucose tolerance in healthy and prediabetic adults.	De Groote E||Britto FA||Balan E||Warnier G||Thissen JP||Nielens H||Sylow L||Deldicque L	De Groote, Estelle||Britto, Florian A||Balan, Estelle||Warnier, Geoffrey||Thissen, Jean-Paul||Nielens, Henri||Sylow, Lykke||Deldicque, Louise	Institute of Neuroscience, Universite catholique de Louvain, Louvain-la-Neuve, Belgium.||Institute of Neuroscience, Universite catholique de Louvain, Louvain-la-Neuve, Belgium.||Institute of Neuroscience, Universite catholique de Louvain, Louvain-la-Neuve, Belgium.||Institute of Neuroscience, Universite catholique de Louvain, Louvain-la-Neuve, Belgium.||Departement of Diabetology and Nutrition, I…					Am J Physiol Endocrinol Metab. 2021 Jan 1;320(1):E43-E54. doi: 10.1152/ajpendo.00263.2020. Epub 2020 Oct 26.		Am J Physiol Endocrinol Metab	American journal of physiology. Endocrinology and metabolism	1522-1555 (Electronic) 0193-1849 (Linking)	320	1	E43-E54	United States	This study aimed to investigate the mechanisms known to regulate glucose homeostasis in human skeletal muscle of healthy and prediabetic subjects exercising in normobaric hypoxia. Seventeen healthy (H; 28.8 +/- 2.4 yr; maximal oxygen consumption (V̇O(2max)): 45.1 +/- 1.8 mL.kg(-1).min(-1)) and 15 prediabetic (P; 44.6 +/- 3.9 yr; V̇O(2max): 30.8 +/- 2.5 mL.kg(-1).min(-1)) men were randomly assigne…		eng	Journal Article||Randomized Controlled Trial||Research Support, Non-U.S. Gov't	Adult||Anaerobic Threshold||Blood Glucose/analysis/metabolism||Diabetes Mellitus, Type 2/metabolism||Exercise/*physiology||*Glucose Tolerance Test||Glucose Transporter Type 4/metabolism||Glycogen/metabolism||Humans||Hypoxia/*metabolism||Insulin/blood/pharmacology||Lipids/blood||Male||Muscle, Skeletal/metabolism||Prediabetic State/*metabolism				2021 Jan 1	20201026		20210208	20210208	2021/02/09 06:00	2020/10/27 06:00	MEDLINE	ppublish	2020/10/27 06:00 [pubmed]||2021/02/09 06:00 [medline]||2020/10/26 08:41 [entrez]	10.1152/ajpendo.00263.2020 [doi]		10.1152/ajpendo.00263.2020 [doi]
109	39002891		Effect of nitrate supplementation on oxygen saturation levels for acute mountain sickness prevention: A systematic review and meta-analysis.	Nafi'an MRT||Sabirin RM||Wibowo RA||Sofyana M||Zahra IH||Wiryawan DA||Wijayatno QJ||Rohman A	Nafi'an, Muhammad Rizqi Tri||Sabirin, Rahmaningsih Mara||Wibowo, Rakhmat Ari||Sofyana, Meida||Zahra, Imtiyaz Hafizah||Wiryawan, Danindra Ario||Wijayatno, Qonita Jayanti||Rohman, Abdul	School of Medicine, Faculty of Medicine, Public Health and Nursing, Universitas Gadjah Mada, Indonesia.||Department of Physiology, Faculty of Medicine, Public Health and Nursing, Universitas Gadjah Mada, Jakarta, Indonesia. Electronic address: rahmasabirin@ugm.ac.id.||Department of Physiology, Faculty of Medicine, Public Health and Nursing, Universitas Gadjah Mada, Jakarta, Indonesia; Physical Ac…					Nitric Oxide. 2024 Sep 1;150:27-36. doi: 10.1016/j.niox.2024.07.003. Epub 2024 Jul 11.		Nitric Oxide	Nitric oxide : biology and chemistry	1089-8611 (Electronic) 1089-8603 (Linking)	150		27-36	United States	PURPOSE: This study aimed to systematically review the effect of nitrate supplementation on blood oxygen saturation. METHODS: We searched PubMed, Scopus, and Cochrane Library databases from their inception up to October 2022. Two reviewers independently conducted two stages of the screening process to include a randomized controlled trial with nitrate supplementation versus placebo intervention a…	Copyright (c) 2024 Elsevier Inc. All rights reserved.	eng	Journal Article||Meta-Analysis||Systematic Review	Humans||*Altitude Sickness/blood/prevention & control||*Dietary Supplements||*Nitrates/administration & dosage||Oxygen/metabolism/blood||Oxygen Saturation/drug effects				2024 Sep 1	20240711		20240818	20240821	2024/08/19 00:42	2024/07/14 02:43	MEDLINE	ppublish	2024/03/25 00:00 [received]||2024/05/27 00:00 [revised]||2024/07/04 00:00 [accepted]||2024/08/19 00:42 [medline]||2024/07/14 02:43 [pubmed]||2024/07/13 19:30 [entrez]	S1089-8603(24)00083-1 [pii]||10.1016/j.niox.2024.07.003 [doi]		S1089-8603(24)00083-1 [pii] 10.1016/j.niox.2024.07.003 [doi]
110	25301896	PMC4269683	Dietary nitrate accelerates postexercise muscle metabolic recovery and O2 delivery in hypoxia.	Vanhatalo A||Jones AM||Blackwell JR||Winyard PG||Fulford J	Vanhatalo, Anni||Jones, Andrew M||Blackwell, James R||Winyard, Paul G||Fulford, Jonathan	College of Life and Environmental Sciences, St. Luke's Campus, University of Exeter, Exeter, United Kingdom; a.vanhatalo@exeter.ac.uk.||College of Life and Environmental Sciences, St. Luke's Campus, University of Exeter, Exeter, United Kingdom;||College of Life and Environmental Sciences, St. Luke's Campus, University of Exeter, Exeter, United Kingdom;||University of Exeter Medical School, Exeter…					J Appl Physiol (1985). 2014 Dec 15;117(12):1460-70. doi: 10.1152/japplphysiol.00096.2014. Epub 2014 Oct 9.		J Appl Physiol (1985)	Journal of applied physiology (Bethesda, Md. : 1985)	1522-1601 (Electronic) 8750-7587 (Print) 0161-7567 (Linking)	117	12	1460-70	United States	We tested the hypothesis that the time constants (tau) of postexercise T2* MRI signal intensity (an index of O2 delivery) and muscle [PCr] (an index of metabolic perturbation, measured by (31)P-MRS) in hypoxia would be accelerated after dietary nitrate (NO3 (-)) supplementation. In a double-blind crossover design, eight moderately trained subjects underwent 5 days of NO3 (-) (beetroot juice, BR; …	Copyright (c) 2014 the American Physiological Society.	eng	Journal Article||Randomized Controlled Trial||Research Support, Non-U.S. Gov't	Adenosine Triphosphate/metabolism||Administration, Oral||Adolescent||Adult||*Beta vulgaris||Beverages||Biomarkers/metabolism||Cross-Over Studies||*Diet||Double-Blind Method||Energy Metabolism/*drug effects||England||Female||Humans||Hypoxia/blood/*metabolism/physiopathology||Kinetics||Magnetic Resonance Imaging||Magnetic Resonance Spectroscopy||Male||Mitochondria, Muscle/drug effects/metabolism||M…				2014 Dec 15	20141009		20150810	20211021	2015/08/11 06:00	2014/10/11 06:00	MEDLINE	ppublish	2014/10/11 06:00 [entrez]||2014/10/11 06:00 [pubmed]||2015/08/11 06:00 [medline]||2015/12/15 00:00 [pmc-release]	japplphysiol.00096.2014 [pii]||JAPPL-00096-2014 [pii]||10.1152/japplphysiol.00096.2014 [doi]		10.1152/japplphysiol.00096.2014 [doi]
111	36997723		The impact of mild hypoxia exposure on myokine secretion in human obesity.	van Meijel RLJ||Vliex LMM||Hartwig S||Lehr S||Al-Hasani H||Blaak EE||Goossens GH	van Meijel, Rens L J||Vliex, Lars M M||Hartwig, Sonja||Lehr, Stefan||Al-Hasani, Hadi||Blaak, Ellen E||Goossens, Gijs H	Department of Human Biology, NUTRIM School of Nutrition and Translational Research in Metabolism, Maastricht University Medical Center+, Maastricht, The Netherlands.||Department of Human Biology, NUTRIM School of Nutrition and Translational Research in Metabolism, Maastricht University Medical Center+, Maastricht, The Netherlands.||Institute for Clinical Biochemistry and Pathobiochemistry, German…					Int J Obes (Lond). 2023 Jun;47(6):520-527. doi: 10.1038/s41366-023-01294-5. Epub 2023 Mar 30.		Int J Obes (Lond)	International journal of obesity (2005)	1476-5497 (Electronic) 0307-0565 (Linking)	47	6	520-527	England	BACKGROUND/OBJECTIVE: Compelling evidence indicates that myokines act in an autocrine, paracrine and endocrine manner to alter metabolic homeostasis. The mechanisms underlying exercise-induced changes in myokine secretion remain to be elucidated. Since exercise acutely decreases oxygen partial pressure (pO(2)) in skeletal muscle (SM), the present study was designed to test the hypothesis that (1)…	(c) 2023. The Author(s), under exclusive licence to Springer Nature Limited.	eng	Journal Article||Randomized Controlled Trial||Research Support, Non-U.S. Gov't	Humans||*Osteonectin/metabolism||Overweight/metabolism||Single-Blind Method||Muscle, Skeletal/metabolism||Interleukin-6/metabolism||Obesity/metabolism||Hypoxia/metabolism||*Follistatin-Related Proteins/metabolism				2023 Jun	20230330		20230529	20230606	2023/05/29 06:42	2023/03/31 06:00	MEDLINE	ppublish	2022/05/17 00:00 [received]||2023/03/10 00:00 [accepted]||2023/02/22 00:00 [revised]||2023/05/29 06:42 [medline]||2023/03/31 06:00 [pubmed]||2023/03/30 23:25 [entrez]	10.1038/s41366-023-01294-5 [pii]||10.1038/s41366-023-01294-5 [doi]		10.1038/s41366-023-01294-5 [doi]		NTR/NL7120/NTR7325
112	27037996		Dietary nitrate enhances arterial oxygen saturation after dynamic apnea.	Patrician A||Schagatay E	Patrician, A||Schagatay, E	Department of Health Sciences, Mid Sweden University, Ostersund, Sweden.||Department of Health Sciences, Mid Sweden University, Ostersund, Sweden.||Swedish Winter Sports Research Centre, Mid Sweden University, Ostersund, Sweden.					Scand J Med Sci Sports. 2017 Jun;27(6):622-626. doi: 10.1111/sms.12684. Epub 2016 Mar 31.		Scand J Med Sci Sports	Scandinavian journal of medicine & science in sports	1600-0838 (Electronic) 0905-7188 (Linking)	27	6	622-626	Denmark	Breath-hold divers train to minimize their oxygen consumption to improve their apneic performance. Dietary nitrate has been shown to reduce the oxygen cost in a variety of situations, and our aim was to study its effect on arterial oxygen saturation (SaO(2) ) after dynamic apnea (DYN) performance. Fourteen healthy male apnea divers (aged 33 +/- 11 years) received either 70 mL of concentrated nitr…	(c) 2016 John Wiley & Sons A/S. Published by John Wiley & Sons Ltd.	eng	Journal Article||Randomized Controlled Trial	Adult||*Breath Holding||Cross-Over Studies||*Dietary Supplements||Diving/physiology||Heart Rate||Humans||Male||Nitrates/*administration & dosage||Oximetry||Oxygen Consumption/*physiology||*Pulmonary Gas Exchange||Young Adult				2017 Jun	20160331		20171102	20171102	2017/11/03 06:00	2016/04/03 06:00	MEDLINE	ppublish	2016/03/01 00:00 [accepted]||2016/04/03 06:00 [pubmed]||2017/11/03 06:00 [medline]||2016/04/03 06:00 [entrez]	10.1111/sms.12684 [doi]		10.1111/sms.12684 [doi]
113	23507875		Chronic obstructive pulmonary disease patient journey: hospitalizations as window of opportunity for extra-pulmonary intervention.	Lainscak M||Gosker HR||Schols AM	Lainscak, Mitja||Gosker, Harry R||Schols, Annemie M W J	Division of Cardiology, University Clinic of Pulmonary and Allergic Diseases Golnik, Golnik, Slovenia. mitja.lainscak@guest.arnes.si					Curr Opin Clin Nutr Metab Care. 2013 May;16(3):278-83. doi: 10.1097/MCO.0b013e328360285d.		Curr Opin Clin Nutr Metab Care	Current opinion in clinical nutrition and metabolic care	1473-6519 (Electronic) 1363-1950 (Linking)	16	3	278-83	England	PURPOSE OF REVIEW: Hospitalizations due to exacerbation of chronic obstructive pulmonary disease (COPD) are a major burden for patient and healthcare system. Extra-pulmonary needs and resulting interventions are poorly investigated. RECENT FINDINGS: COPD induces nutritional issues, body composition changes and limits patient exercise capacity. The COPD patient journey can be accelerated through e…		eng	Journal Article||Research Support, Non-U.S. Gov't||Review	Anabolic Agents/metabolism||Body Composition||Exercise||Hospitalization||Humans||Inflammation/pathology/therapy||Lung/pathology||Malnutrition/complications/therapy||Nutritional Support/*methods||Pulmonary Disease, Chronic Obstructive/complications/pathology/*therapy||Randomized Controlled Trials as Topic				2013 May			20131210	20130411	2013/12/16 06:00	2013/03/20 06:00	MEDLINE	ppublish	2013/03/20 06:00 [entrez]||2013/03/20 06:00 [pubmed]||2013/12/16 06:00 [medline]	10.1097/MCO.0b013e328360285d [doi]		10.1097/MCO.0b013e328360285d [doi]
114	30038576	PMC6046468	Altitude Acclimatization Alleviates the Hypoxia-Induced Suppression of Exogenous Glucose Oxidation During Steady-State Aerobic Exercise.	Young AJ||Berryman CE||Kenefick RW||Derosier AN||Margolis LM||Wilson MA||Carrigan CT||Murphy NE||Carbone JW||Rood JC||Pasiakos SM	Young, Andrew J||Berryman, Claire E||Kenefick, Robert W||Derosier, Allyson N||Margolis, Lee M||Wilson, Marques A||Carrigan, Christopher T||Murphy, Nancy E||Carbone, John W||Rood, Jennifer C||Pasiakos, Stefan M	Military Nutrition Division, United States Army Research Institute of Environmental Medicine, Natick, MA, United States.||Oak Ridge Institute of Science and Education, Oak Ridge, TN, United States.||Military Nutrition Division, United States Army Research Institute of Environmental Medicine, Natick, MA, United States.||Oak Ridge Institute of Science and Education, Oak Ridge, TN, United States.||T…					Front Physiol. 2018 Jul 9;9:830. doi: 10.3389/fphys.2018.00830. eCollection 2018.		Front Physiol	Frontiers in physiology	1664-042X (Print) 1664-042X (Electronic) 1664-042X (Linking)	9		830	Switzerland	This study investigated how high-altitude (HA, 4300 m) acclimatization affected exogenous glucose oxidation during aerobic exercise. Sea-level (SL) residents (n = 14 men) performed 80-min, metabolically matched exercise ( V O(2) approximately 1.7 L/min) at SL and at HA < 5 h after arrival (acute HA, AHA) and following 22-d of HA acclimatization (chronic HA, CHA). During HA acclimatization, partic…		eng	Journal Article					2018	20180709			20201001	2018/07/25 06:01	2018/07/25 06:00	PubMed-not-MEDLINE	epublish	2018/02/15 00:00 [received]||2018/06/12 00:00 [accepted]||2018/07/25 06:00 [entrez]||2018/07/25 06:00 [pubmed]||2018/07/25 06:01 [medline]||2018/07/09 00:00 [pmc-release]	10.3389/fphys.2018.00830 [doi]		10.3389/fphys.2018.00830 [doi] 830
115	35057416	PMC8778537	Effects of Short-Term Phosphate Loading on Aerobic Capacity under Acute Hypoxia in Cyclists: A Randomized, Placebo-Controlled, Crossover Study.	Ploszczyca K||Chalimoniuk M||Przybylska I||Czuba M	Ploszczyca, Kamila||Chalimoniuk, Malgorzata||Przybylska, Iwona||Czuba, Milosz	Department of Kinesiology, Institute of Sport, 01-982 Warsaw, Poland.||Department of Physiotherapy, Faculty of Physical Education and Health in Biala Podlaska, Jozef Pilsudski University of Physical Education in Warsaw, 21-500 Biala Podlaska, Poland.||Department of Physiotherapy, Faculty of Physical Education and Health in Biala Podlaska, Jozef Pilsudski University of Physical Education in Warsaw…					Nutrients. 2022 Jan 6;14(2):236. doi: 10.3390/nu14020236.		Nutrients	Nutrients	2072-6643 (Electronic) 2072-6643 (Linking)	14	2		Switzerland	The aim of this study was to evaluate the effects of sodium phosphate (SP) supplementation on aerobic capacity in hypoxia. Twenty-four trained male cyclists received SP (50 mg.kg(-1) of FFM/day) or placebo for six days in a randomized, crossover study, with a three-week washout period between supplementation phases. Before and after each supplementation phase, the subjects performed an incrementa…		eng	Journal Article||Randomized Controlled Trial	Adult||Athletic Performance/physiology||Bicycling/*physiology||Cross-Over Studies||*Dietary Supplements||Exercise Test||Exercise Tolerance/*drug effects||Humans||Hypoxia/*physiopathology/therapy||Male||Oxygen Consumption/drug effects||Performance-Enhancing Substances/*administration & dosage||Phosphates/*administration & dosage/blood||Physical Endurance/drug effects	2019/33/N/NZ7/00376/National Science Center/			2022 Jan 6	20220106		20220128	20231105	2022/01/29 06:00	2022/01/22 06:00	MEDLINE	epublish	2021/12/18 00:00 [received]||2022/01/01 00:00 [revised]||2022/01/03 00:00 [accepted]||2022/01/21 01:17 [entrez]||2022/01/22 06:00 [pubmed]||2022/01/29 06:00 [medline]||2022/01/06 00:00 [pmc-release]	nu14020236 [pii]||nutrients-14-00236 [pii]||10.3390/nu14020236 [doi]		10.3390/nu14020236 [doi] 236
116	33927110		Supplemental O 2 During Recovery Does Not Improve Repeated Maximal Concentric-Eccentric Strength-Endurance Performance in Hypoxia.	Dunnwald T||Morawetz D||Faulhaber M||Gatterer H||Birklbauer C||Koller A||Weiss G||Schobersberger W	Dunnwald, Tobias||Morawetz, David||Faulhaber, Martin||Gatterer, Hannes||Birklbauer, Christina||Koller, Arnold||Weiss, Gunter||Schobersberger, Wolfgang	Department of Psychology and Sports Medicine, Institute for Sports Medicine, Alpine Medicine and Health Tourism (ISAG), UMIT, Private University for Health Sciences, Medical Informatics and Technology, Hall i.T., Tirol, Austria and Tirol-Kliniken GmbH, Innsbruck, Austria.||Department of Psychology and Sports Medicine, Institute for Sports Medicine, Alpine Medicine and Health Tourism (ISAG), UMIT,…					J Strength Cond Res. 2022 Nov 1;36(11):3065-3073. doi: 10.1519/JSC.0000000000004045. Epub 2021 Apr 27.		J Strength Cond Res	Journal of strength and conditioning research	1533-4287 (Electronic) 1064-8011 (Linking)	36	11	3065-3073	United States	Dunnwald, T, Morawetz, D, Faulhaber, M, Gatterer, H, Birklbauer, C, Koller, A, Weiss, G, and Schobersberger, W. Supplemental O 2 during recovery does not improve repeated maximal concentric-eccentric strength-endurance performance in hypoxia. J Strength Cond Res 36(11): 3065-3073, 2022-An alpine ski racing training session typically includes repeated bouts of maximal exercise at high altitude. We…	Copyright (c) 2021 National Strength and Conditioning Association.	eng	Journal Article||Randomized Controlled Trial	Humans||Cross-Over Studies||*Hypoxia||*Hyperoxia||Oxygen||Lactates||Gases				2022 Nov 1	20210427		20221028	20221028	2022/10/29 06:00	2021/05/01 06:00	MEDLINE	ppublish	2021/05/01 06:00 [pubmed]||2022/10/29 06:00 [medline]||2021/04/30 06:13 [entrez]	00124278-202211000-00011 [pii]||10.1519/JSC.0000000000004045 [doi]		10.1519/JSC.0000000000004045 [doi]
117	24957353	PMC7032676	Ambulatory oxygen for people with chronic obstructive pulmonary disease who are not hypoxaemic at rest.	Ameer F||Carson KV||Usmani ZA||Smith BJ	Ameer, Faisal||Carson, Kristin V||Usmani, Zafar A||Smith, Brian J	Royal Adelaide Hospital, Adelaide, Australia, SA 5000.					Cochrane Database Syst Rev. 2014 Jun 24;2014(6):CD000238. doi: 10.1002/14651858.CD000238.pub2.		Cochrane Database Syst Rev	The Cochrane database of systematic reviews	1469-493X (Electronic) 1361-6137 (Linking)	2014	6	CD000238	England	BACKGROUND: People with chronic obstructive pulmonary disease (COPD) often become transiently hypoxaemic (low oxygen levels in blood) on exercise, necessitating oxygen therapy to improve breathlessness and exercise capacity and to reduce disability. Ambulatory oxygen therapy refers to provision of oxygen therapy during exercise and activities of daily living. Ambulatory oxygen therapy is often us…		eng	Journal Article||Meta-Analysis||Research Support, Non-U.S. Gov't||Review||Systematic Review	Ambulatory Care||Exercise/physiology||Humans||Hypoxia/therapy||Oxygen Inhalation Therapy/*methods||Pulmonary Disease, Chronic Obstructive/blood/physiopathology/*therapy||Randomized Controlled Trials as Topic||Rest				2014 Jun 24	20140624		20151002	20231010	2015/10/03 06:00	2014/06/25 06:00	MEDLINE	epublish	2014/06/25 06:00 [entrez]||2014/06/25 06:00 [pubmed]||2015/10/03 06:00 [medline]||2015/06/24 00:00 [pmc-release]	CD000238.pub2 [pii]||10.1002/14651858.CD000238.pub2 [doi]		10.1002/14651858.CD000238.pub2 [doi] CD000238
118	27553127		Dietary nitrate supplementation enhances high-intensity running performance in moderate normobaric hypoxia, independent of aerobic fitness.	Shannon OM||Duckworth L||Barlow MJ||Woods D||Lara J||Siervo M||O'Hara JP	Shannon, Oliver Michael||Duckworth, Lauren||Barlow, Matthew John||Woods, David||Lara, Jose||Siervo, Mario||O'Hara, John Paul	Institute for Sport, Physical Activity, and Leisure, Leeds Beckett University, Leeds, LS63QS, United Kingdom. Electronic address: O.Shannon@LeedsBeckett.ac.uk.||Institute for Sport, Physical Activity, and Leisure, Leeds Beckett University, Leeds, LS63QS, United Kingdom.||Institute for Sport, Physical Activity, and Leisure, Leeds Beckett University, Leeds, LS63QS, United Kingdom.||Institute for Sp…					Nitric Oxide. 2016 Sep 30;59:63-70. doi: 10.1016/j.niox.2016.08.001. Epub 2016 Aug 20.		Nitric Oxide	Nitric oxide : biology and chemistry	1089-8611 (Electronic) 1089-8603 (Linking)	59		63-70	United States	Nitrate-rich beetroot juice (BRJ) increases plasma nitrite concentrations, lowers the oxygen cost (V⋅O2) of steady-state exercise and improves exercise performance in sedentary and moderately-trained, but rarely in well-trained individuals exercising at sea-level. BRJ supplementation may be more effective in a hypoxic environment, where the reduction of nitrite into nitric oxide (NO) is potentiat…	Copyright (c) 2016 Elsevier Inc. All rights reserved.	eng	Journal Article	Adult||Arterial Pressure||*Athletic Performance||*Beta vulgaris||*Dietary Supplements||Double-Blind Method||*Fruit and Vegetable Juices||Humans||Male||Nitrates/*administration & dosage/blood||Nitrites/blood||Oxygen/metabolism||Physical Fitness||Random Allocation||*Running	MR/N007921/1/MRC_/Medical Research Council/United Kingdom			2016 Sep 30	20160820		20171221	20250530	2017/12/22 06:00	2016/08/25 06:00	MEDLINE	ppublish	2016/06/13 00:00 [received]||2016/07/25 00:00 [revised]||2016/08/11 00:00 [accepted]||2016/08/25 06:00 [entrez]||2016/08/25 06:00 [pubmed]||2017/12/22 06:00 [medline]	S1089-8603(16)30072-6 [pii]||10.1016/j.niox.2016.08.001 [doi]		S1089-8603(16)30072-6 [pii] 10.1016/j.niox.2016.08.001 [doi]
119	40160415	PMC11952777	Cardiorespiratory fitness and effects of ubiquinol during high-altitude acclimatization and deacclimatization: The SCARF trial.	Lv H||Liu Z||Sun M||Yu S||Hu M||Bian S||Ye X||Wang K||Dong H||Yang B||Zhou C||Huang L||Yang J	Lv, Hailin||Liu, Zhen||Sun, Mengjia||Yu, Shiyong||Hu, Mingdong||Bian, Shizhu||Ye, Xiaowei||Wang, Ke||Dong, Hongmei||Yang, Bingjie||Zhou, Chao||Huang, Lan||Yang, Jie	Institute of Cardiovascular Diseases of PLA, the Second Affiliated Hospital, Army Medical University, Chongqing, China.||Department of Cardiology, the Second Affiliated Hospital, Army Medical University (Third Military Medical University), Chongqing, P.R. China.||Institute of Cardiovascular Diseases of PLA, the Second Affiliated Hospital, Army Medical University, Chongqing, China.||Department of …					iScience. 2025 Feb 27;28(3):112112. doi: 10.1016/j.isci.2025.112112. eCollection 2025 Mar 21.		iScience	iScience	2589-0042 (Electronic) 2589-0042 (Linking)	28	3	112112	United States	The dynamic characteristics of cardiorespiratory fitness during high-altitude acclimatization and deacclimatization are not well elucidated, and whether ubiquinol exerts beneficial effects on cardiorespiratory fitness remains debated. In this trial, 41 volunteers were randomized to receive oral ubiquinol or placebo administration, 14 days before departure to highlands. All individuals were carrie…	(c) 2025 The Author(s).	eng	Journal Article					2025 Mar 21	20250227			20250402	2025/03/31 21:17	2025/03/31 21:16	PubMed-not-MEDLINE	epublish	2024/10/07 00:00 [received]||2025/01/02 00:00 [revised]||2025/02/21 00:00 [accepted]||2025/03/31 21:17 [medline]||2025/03/31 21:16 [pubmed]||2025/03/31 06:07 [entrez]||2025/02/27 00:00 [pmc-release]	S2589-0042(25)00372-4 [pii]||112112 [pii]||10.1016/j.isci.2025.112112 [doi]		10.1016/j.isci.2025.112112 [doi] 112112
120	21911616	PMC3240888	Dietary nitrate reduces muscle metabolic perturbation and improves exercise tolerance in hypoxia.	Vanhatalo A||Fulford J||Bailey SJ||Blackwell JR||Winyard PG||Jones AM	Vanhatalo, Anni||Fulford, Jonathan||Bailey, Stephen J||Blackwell, James R||Winyard, Paul G||Jones, Andrew M	College of Life and Environmental Sciences, University of Exeter School of Sport and Health Sciences, Heavitree Road, St Luke's Campus, Exeter EX1 2LU, UK. a.vanhatalo@exeter.ac.uk					J Physiol. 2011 Nov 15;589(Pt 22):5517-28. doi: 10.1113/jphysiol.2011.216341. Epub 2011 Sep 12.		J Physiol	The Journal of physiology	1469-7793 (Electronic) 0022-3751 (Print) 0022-3751 (Linking)	589	Pt 22	5517-28	England	Exercise in hypoxia is associated with reduced muscle oxidative function and impaired exercise tolerance. We hypothesised that dietary nitrate supplementation (which increases plasma [nitrite] and thus NO bioavailability) would ameliorate the adverse effects of hypoxia on muscle metabolism and oxidative function. In a double-blind, randomised crossover study, nine healthy subjects completed knee-…		eng	Journal Article||Randomized Controlled Trial	Adult||*Beta vulgaris||Blood Pressure||Cross-Over Studies||Dietary Supplements||Double-Blind Method||Exercise Test||Exercise Tolerance/*drug effects||Female||Humans||Hypoxia/blood/drug therapy/*physiopathology||Male||Muscle, Skeletal/*drug effects/physiopathology||Nitrates/*pharmacology||Nitrites/blood||Plant Extracts/*pharmacology/therapeutic use||Plant Roots/chemistry||Young Adult				2011 Nov 15	20110912		20120530	20220330	2012/05/31 06:00	2011/09/14 06:00	MEDLINE	ppublish	2011/09/14 06:00 [entrez]||2011/09/14 06:00 [pubmed]||2012/05/31 06:00 [medline]||2012/11/15 00:00 [pmc-release]	jphysiol.2011.216341 [pii]||10.1113/jphysiol.2011.216341 [doi]		10.1113/jphysiol.2011.216341 [doi]
121	29859345		Hypoxia compounds exercise-induced free radical formation in humans; partitioning contributions from the cerebral and femoral circulation.	Bailey DM||Rasmussen P||Evans KA||Bohm AM||Zaar M||Nielsen HB||Brassard P||Nordsborg NB||Homann PH||Raven PB||McEneny J||Young IS||McCord JM||Secher NH	Bailey, Damian M||Rasmussen, Peter||Evans, Kevin A||Bohm, Aske M||Zaar, Morten||Nielsen, Henning B||Brassard, Patrice||Nordsborg, Nikolai B||Homann, Pernille H||Raven, Peter B||McEneny, Jane||Young, Ian S||McCord, Joe M||Secher, Niels H	Neurovascular Research Laboratory, Faculty of Life Sciences and Education, University of South Wales, UK. Electronic address: damian.bailey@southwales.ac.uk.||Department of Anesthesia, Rigshospitalet, University of Copenhagen, Denmark.||Neurovascular Research Laboratory, Faculty of Life Sciences and Education, University of South Wales, UK.||Department of Anesthesia, Rigshospitalet, University of…					Free Radic Biol Med. 2018 Aug 20;124:104-113. doi: 10.1016/j.freeradbiomed.2018.05.090. Epub 2018 May 31.		Free Radic Biol Med	Free radical biology & medicine	1873-4596 (Electronic) 0891-5849 (Linking)	124		104-113	United States	This study examined to what extent the human cerebral and femoral circulation contribute to free radical formation during basal and exercise-induced responses to hypoxia. Healthy participants (5male symbol, 5female symbol) were randomly assigned single-blinded to normoxic (21% O(2)) and hypoxic (10% O(2)) trials with measurements taken at rest and 30 min after cycling at 70% of maximal power outp…	Copyright (c) 2018 Elsevier Inc. All rights reserved.	eng	Journal Article||Research Support, Non-U.S. Gov't	Adult||Antioxidants/metabolism||Ascorbic Acid/metabolism||Cerebrovascular Circulation/*physiology||Exercise/*physiology||Female||Femoral Artery/*physiology||Free Radicals/*metabolism||Humans||*Hypoxia||Lipid Peroxidation||Lipid Peroxides/metabolism||Male||Oxidation-Reduction||Oxidative Stress||*Oxygen Consumption||Young Adult				2018 Aug 20	20180531		20191001	20191001	2019/10/02 06:00	2018/06/03 06:00	MEDLINE	ppublish	2018/04/04 00:00 [received]||2018/05/19 00:00 [revised]||2018/05/29 00:00 [accepted]||2018/06/03 06:00 [pubmed]||2019/10/02 06:00 [medline]||2018/06/03 06:00 [entrez]	S0891-5849(18)30951-1 [pii]||10.1016/j.freeradbiomed.2018.05.090 [doi]		S0891-5849(18)30951-1 [pii] 10.1016/j.freeradbiomed.2018.05.090 [doi]
122	37123278	PMC10133678	Combined effects of exercise and different levels of acute hypoxic severity: A randomized crossover study on glucose regulation in adults with overweight.	Tee CCL||Parr EB||Cooke MB||Chong MC||Rahmat N||Md Razali MR||Yeo WK||Camera DM	Tee, Chris Chow Li||Parr, Evelyn B||Cooke, Matthew B||Chong, Mee Chee||Rahmat, Nurhamizah||Md Razali, Mohd Rizal||Yeo, Wee Kian||Camera, Donny M	Division of Research and Innovation, National Sports Institute of Malaysia, Kuala Lumpur, Malaysia.||Sport and Exercise Medicine Group, Swinburne University of Technology Melbourne, Hawthorn, VI, Australia.||Exercise and Nutrition Research Program, Mary Mackillop Institute for Health Research, Australia Catholic University, Melbourne, VI, Australia.||Sport and Exercise Medicine Group, Swinburne U…					Front Physiol. 2023 Apr 13;14:1174926. doi: 10.3389/fphys.2023.1174926. eCollection 2023.		Front Physiol	Frontiers in physiology	1664-042X (Print) 1664-042X (Electronic) 1664-042X (Linking)	14		1174926	Switzerland	Purpose: The aim of this study was to investigate the influence of manipulating hypoxic severity with low-intensity exercise on glucose regulation in healthy overweight adults. Methods: In a randomized crossover design, 14 males with overweight (age: 27 +/- 5 years; body mass index (BMI) 27.1 +/- 1.8 kg⋅m(2)) completed three exercise trials involving 60 min aerobic exercise cycling at 90% lactate…	Copyright (c) 2023 Tee, Parr, Cooke, Chong, Rahmat, Md Razali, Yeo and Camera.	eng	Journal Article					2023	20230413			20230502	2023/05/01 06:43	2023/05/01 06:42	PubMed-not-MEDLINE	epublish	2023/02/27 00:00 [received]||2023/04/05 00:00 [accepted]||2023/05/01 06:43 [medline]||2023/05/01 06:42 [pubmed]||2023/05/01 03:28 [entrez]||2023/04/13 00:00 [pmc-release]	1174926 [pii]||10.3389/fphys.2023.1174926 [doi]		10.3389/fphys.2023.1174926 [doi] 1174926
123	33739618		Immature reticulocytes are sensitive and specific to low-dose erythropoietin treatment at sea level and altitude.	Jeppesen JS||Breenfeldt Andersen A||Bonne TC||Thomassen M||Sorensen H||Nordsborg NB||Olsen NV||Huertas JR||Bejder J	Jeppesen, Jan Sommer||Breenfeldt Andersen, Andreas||Bonne, Thomas Christian||Thomassen, Martin||Sorensen, Helle||Nordsborg, Nikolai Baastrup||Olsen, Niels Vidiendal||Huertas, Jesus Rodriguez||Bejder, Jacob	Department of Nutrition, Exercise and Sports (NEXS), University of Copenhagen, Copenhagen, Denmark.||Department of Nutrition, Exercise and Sports (NEXS), University of Copenhagen, Copenhagen, Denmark.||Department of Nutrition, Exercise and Sports (NEXS), University of Copenhagen, Copenhagen, Denmark.||Department of Nutrition, Exercise and Sports (NEXS), University of Copenhagen, Copenhagen, Denma…					Drug Test Anal. 2021 Jul;13(7):1331-1340. doi: 10.1002/dta.3031. Epub 2021 Mar 29.		Drug Test Anal	Drug testing and analysis	1942-7611 (Electronic) 1942-7603 (Linking)	13	7	1331-1340	England	We investigated whether immature reticulocyte fraction (IRF) and immature reticulocytes to red blood cells ratio (IR/RBC) are sensitive biomarkers for low-dose recombinant human erythropoietin (rhEpo) treatment at sea level (SL) and moderate altitude (AL) and whether multi (FACS) or single (Sysmex-XN) fluorescence flow cytometry is superior for IRF and IR/RBC determination. Thirty-nine participan…	(c) 2021 John Wiley & Sons, Ltd.	eng	Comparative Study||Journal Article||Randomized Controlled Trial	Adult||*Altitude||Biomarkers/metabolism||Double-Blind Method||Epoetin Alfa/administration & dosage/*pharmacology||Erythrocyte Count||Erythrocytes/cytology||Female||Flow Cytometry||Follow-Up Studies||Hematinics/administration & dosage/*pharmacology||Humans||Male||Reticulocyte Count||Reticulocytes/cytology/*drug effects||Young Adult	ISF17R02NN/World Anti-Doping Agency/			2021 Jul	20210329		20211228	20211228	2021/12/29 06:00	2021/03/20 06:00	MEDLINE	ppublish	2021/03/16 00:00 [revised]||2021/02/08 00:00 [received]||2021/03/16 00:00 [accepted]||2021/03/20 06:00 [pubmed]||2021/12/29 06:00 [medline]||2021/03/19 12:35 [entrez]	10.1002/dta.3031 [doi]		10.1002/dta.3031 [doi]
124	37560117	PMC10407655	Effect of ubiquinol on cardiorespiratory fitness during high-altitude acclimatization and de-acclimatization in healthy adults: the Shigatse CARdiorespiratory fitness study design.	Yang J||Ye X||Liu Z||Sun M||Yu S||Lv H||Wu B||Zhang C||Gu W||He J||Wang X||Huang L	Yang, Jie||Ye, Xiaowei||Liu, Zhen||Sun, Mengjia||Yu, Shiyong||Lv, Hailin||Wu, Boji||Zhang, Chen||Gu, Wenzhu||He, Jingyu||Wang, Xuhong||Huang, Lan	Institute of Cardiovascular Diseases of PLA, The Second Affiliated Hospital, Army Medical University (Third Military Medical University), Chongqing, China.||Department of Cardiology, The Second Affiliated Hospital, Army Medical University (Third Military Medical University), Chongqing, China.||Institute of Cardiovascular Diseases of PLA, The Second Affiliated Hospital, Army Medical University (Th…					Front Cardiovasc Med. 2023 Jul 25;10:1129144. doi: 10.3389/fcvm.2023.1129144. eCollection 2023.		Front Cardiovasc Med	Frontiers in cardiovascular medicine	2297-055X (Print) 2297-055X (Electronic) 2297-055X (Linking)	10		1129144	Switzerland	Cardiorespiratory function influences exercise capacity and is an important determinant of high-altitude adaptation. Some studies have investigated the characteristics of changes in cardiorespiratory fitness during high-altitude acclimatization. However, studies on changes in cardiorespiratory fitness during high-altitude de-acclimatization are still lacking and have not yet been elucidated. Furt…	(c) 2023 Yang, Ye, Liu, Sun, Yu, Lv, Wu, Zhang, Gu, He, Wang and Huang.	eng	Journal Article					2023	20230725			20230811	2023/08/10 06:44	2023/08/10 06:43	PubMed-not-MEDLINE	epublish	2022/12/21 00:00 [received]||2023/07/10 00:00 [accepted]||2023/08/10 06:44 [medline]||2023/08/10 06:43 [pubmed]||2023/08/10 04:19 [entrez]||2023/01/01 00:00 [pmc-release]	10.3389/fcvm.2023.1129144 [doi]		10.3389/fcvm.2023.1129144 [doi] 1129144
125	33031018		Spleen contraction and Hb elevation after dietary nitrate intake.	Engan H||Patrician A||Lodin-Sundstrom A||Johansson H||Melin M||Schagatay E	Engan, Harald||Patrician, Alexander||Lodin-Sundstrom, Angelica||Johansson, Hampus||Melin, Maja||Schagatay, Erika	Environmental Physiology Group, Department of Health Sciences, Mid Sweden University, Ostersund, Sweden.||Unicare Rehabilitation Norway, Oslo, Norway.||Environmental Physiology Group, Department of Health Sciences, Mid Sweden University, Ostersund, Sweden.||Centre for Heart, Lung & Vascular Health, University of British Columbia Okanagan, Kelowna, Canada.||Environmental Physiology Group, Departme…					J Appl Physiol (1985). 2020 Dec 1;129(6):1324-1329. doi: 10.1152/japplphysiol.00236.2020. Epub 2020 Oct 8.		J Appl Physiol (1985)	Journal of applied physiology (Bethesda, Md. : 1985)	1522-1601 (Electronic) 0161-7567 (Linking)	129	6	1324-1329	United States	Ingestion of dietary nitrate ([Formula: see text]) is associated with improved exercise tolerance and reduced oxygen (O(2)) cost of exercise, ascribed to enhanced mitochondrial efficiency, muscle contractile function, or other factors. Nitrate ingestion has also been found to attenuate the reduction in arterial oxygen saturation ([Formula: see text]) during apnea and to prolong apneic duration. T…		eng	Journal Article||Research Support, Non-U.S. Gov't	*Beta vulgaris||Dietary Supplements||Eating||Humans||*Nitrates||Oxygen Consumption||Spleen				2020 Dec 1	20201008		20210623	20210727	2021/06/24 06:00	2020/10/09 06:00	MEDLINE	ppublish	2020/10/09 06:00 [pubmed]||2021/06/24 06:00 [medline]||2020/10/08 17:11 [entrez]	10.1152/japplphysiol.00236.2020 [doi]		10.1152/japplphysiol.00236.2020 [doi]					Eur J Appl Physiol. 2021 May;121(5):1515-1516. doi: 10.1007/s00421-021-04648-x.||PMID: 33646421
126	31141497	PMC6555465	Effect of chronic nitrate and citrulline supplementation on vascular function and exercise performance in older individuals.	Le Roux-Mallouf T||Pelen F||Vallejo A||Halimaoui I||Doutreleau S||Verges S	Le Roux-Mallouf, Thibault||Pelen, Felix||Vallejo, Angela||Halimaoui, Idir||Doutreleau, Stephane||Verges, Samuel	Universite Grenoble Alpes, Inserm, HP2 Laboratory, F-38000, Grenoble, France.||Universite Grenoble Alpes, Inserm, HP2 Laboratory, F-38000, Grenoble, France.||Universite Grenoble Alpes, Inserm, HP2 Laboratory, F-38000, Grenoble, France.||Universite Grenoble Alpes, Inserm, HP2 Laboratory, F-38000, Grenoble, France.||Universite Grenoble Alpes, Inserm, HP2 Laboratory, F-38000, Grenoble, France.||Spor…					Aging (Albany NY). 2019 May 29;11(10):3315-3332. doi: 10.18632/aging.101984.		Aging (Albany NY)	Aging	1945-4589 (Electronic) 1945-4589 (Linking)	11	10	3315-3332	United States	Increased nitric oxide (NO) bioavailability may improve exercise performance and vascular function. It remains unclear whether older adults who experience a decreased NO bioavailability may benefit from chronic NO precursor supplementation. This randomised, double-blind, trial aims to assess the effect of chronic NO precursor intake on vascular function and exercise performance in older adults (6…		eng	Journal Article||Randomized Controlled Trial||Research Support, Non-U.S. Gov't	Aged||Athletic Performance/*physiology||Blood Vessels/*physiology||Citrulline/*administration & dosage||Diagnostic Techniques, Cardiovascular||*Dietary Supplements||Double-Blind Method||Female||Hemodynamics||Humans||Hypercapnia/physiopathology||Hypoxia/physiopathology||Male||Middle Aged||Nitrates/*administration & dosage				2019 May 29			20200617	20231104	2020/06/18 06:00	2019/05/30 06:00	MEDLINE	ppublish	2018/11/29 00:00 [received]||2019/05/17 00:00 [accepted]||2019/05/30 06:00 [pubmed]||2020/06/18 06:00 [medline]||2019/05/30 06:00 [entrez]||2019/05/31 00:00 [pmc-release]	101984 [pii]||10.18632/aging.101984 [doi]		10.18632/aging.101984 [doi]
127	39545270		Post-Exercise Hypotension after Exercising in Hypoxia with and Without Tart Cherry Supplementation.	Horiuchi M||Oliver SJ	Horiuchi, Masahiro||Oliver, Samuel J	Faculty of Sports and Life Science, National Institute of Fitness and Sports in KANOYA, Kanoya-City, Japan.||Division of Human Environmental Science, Mount Fuji Research Institute, Fujiyoshida-City, Japan.||Institute for Applied Human Physiology, School of Psychology and Sport Science, College of Medicine and Health, Bangor University, Bangor, United Kingdom.					High Alt Med Biol. 2025 Mar;26(1):63-69. doi: 10.1089/ham.2024.0076. Epub 2024 Nov 15.		High Alt Med Biol	High altitude medicine & biology	1557-8682 (Electronic) 1527-0297 (Linking)	26	1	63-69	United States	Horiuchi, Masahiro, and Samuel J. Oliver. Post-exercise hypotension after exercising in hypoxia with and without tart cherry supplementation. High Alt Med Biol. 26:63-69, 2025. Background: This study investigated the effects of hypoxic exercise with and without tart cherry (TC) supplementation on post-exercise hypotension (PEH). Method: In a randomized order, 12 healthy young adults (9 men and 3 …		eng	Journal Article||Randomized Controlled Trial	Humans||Male||Female||*Hypoxia/physiopathology||*Dietary Supplements||Young Adult||*Post-Exercise Hypotension/etiology/physiopathology||*Prunus avium||*Exercise/physiology||Adult||Energy Metabolism||Arterial Pressure				2025 Mar	20241115		20250307	20250527	2025/03/07 18:22	2024/11/15 06:26	MEDLINE	ppublish	2025/03/07 18:22 [medline]||2024/11/15 06:26 [pubmed]||2024/11/15 04:40 [entrez]	10.1089/ham.2024.0076 [doi]		10.1089/ham.2024.0076 [doi]
128	23713527		Effects of garlic consumption on physiological variables and performance during exercise in hypoxia.	Morris DM||Beloni RK||Wheeler HE	Morris, David M||Beloni, Reid K||Wheeler, Hannah E	Appalachian State University, Department of Health, Leisure, and Exercise Science, 53 Holmes Convocation Center, 111 Rivers St., Boone, NC 28608-2071, USA. morrisdm@appstate.edu					Appl Physiol Nutr Metab. 2013 Apr;38(4):363-7. doi: 10.1139/apnm-2012-0210. Epub 2013 Mar 20.		Appl Physiol Nutr Metab	Applied physiology, nutrition, and metabolism = Physiologie appliquee, nutrition et metabolisme	1715-5320 (Electronic) 1715-5312 (Linking)	38	4	363-7	Canada	Exposure to hypoxia results in vasoconstriction of the pulmonary vasculature (HPV) leading to pulmonary hypertension (HPH) and reductions in blood oxygen saturation and exercise performance. Alleviation of HPV and HPH via vasodilators has been shown to improve blood oxygen saturation and exercise performance in hypoxia. Garlic has been shown to reduce HPV and HPH in rats and has been suggested to…		eng	Journal Article||Research Support, Non-U.S. Gov't	Animals||Exercise||*Garlic||Heart Rate||Humans||Hypoxia/blood||*Oxygen/blood||Oxygen Consumption				2013 Apr	20130320		20160422	20181202	2016/04/23 06:00	2013/05/30 06:00	MEDLINE	ppublish	2013/05/30 06:00 [entrez]||2013/05/30 06:00 [pubmed]||2016/04/23 06:00 [medline]	10.1139/apnm-2012-0210 [doi]		10.1139/apnm-2012-0210 [doi]
129	32363610		Combined methazolamide and theophylline improves oxygen saturation but not exercise performance or altitude illness in acute hypobaric hypoxia.	Subudhi AW||Evero O||Reitinger J||Davis C||Gronewold J||Nichols AJ||Van-Houten SJ||Roach RC	Subudhi, Andrew W||Evero, Oghenero||Reitinger, Jeremy||Davis, Christopher||Gronewold, Jeffrey||Nichols, Andrew J||Van-Houten, Sonja Jameson||Roach, Robert C	Altitude Research Center, University of Colorado Anschutz Medical Campus, Aurora, CO, USA.||Department of Human Physiology and Nutrition, University of Colorado Colorado Springs, Colorado Springs, CO, USA.||Altitude Research Center, University of Colorado Anschutz Medical Campus, Aurora, CO, USA.||Altitude Research Center, University of Colorado Anschutz Medical Campus, Aurora, CO, USA.||Altitude…					Exp Physiol. 2021 Jan;106(1):117-125. doi: 10.1113/EP088461. Epub 2020 May 26.		Exp Physiol	Experimental physiology	1469-445X (Electronic) 0958-0670 (Linking)	106	1	117-125	England	NEW FINDINGS: What is the central question of this study? Does the combination of methazolamide and theophylline reduce symptoms of acute mountain sickness (AMS) and improve aerobic performance in acute hypobaric hypoxia? What is the main finding and its importance? The oral combination of methazolamide (100 BID) and theophylline (300 BID) improved arterial oxygen saturation but did not reduce sy…	(c) 2020 The Authors. Experimental Physiology (c) 2020 The Physiological Society.	eng	Journal Article||Research Support, U.S. Gov't, Non-P.H.S.	Acute Disease||Adult||Altitude||Altitude Sickness/*drug therapy/physiopathology||Cross-Over Studies||Double-Blind Method||Exercise/*physiology||Humans||Hypoxia/physiopathology||Male||Methazolamide/*pharmacology||Oxygen Saturation/drug effects||Theophylline/*pharmacology				2021 Jan	20200526		20220221	20220221	2022/02/22 06:00	2020/05/05 06:00	MEDLINE	ppublish	2020/01/23 00:00 [received]||2020/04/29 00:00 [accepted]||2020/05/05 06:00 [pubmed]||2022/02/22 06:00 [medline]||2020/05/05 06:00 [entrez]	10.1113/EP088461 [doi]		10.1113/EP088461 [doi]
130	17024646		Carbohydrate supplementation and endurance performance of moderate altitude residents at 4300 m.	Fulco CS||Zupan M||Muza SR||Rock PB||Kambis K||Payn T||Hannon M||Glickman E||Cymerman A	Fulco, C S||Zupan, M||Muza, S R||Rock, P B||Kambis, K||Payn, T||Hannon, M||Glickman, E||Cymerman, A	Thermal and Mountain Medicine Division, U. S. Army Research Institute of Environmental Medicine, Natick, MA 01760, USA. Charles.fulco@us.army.mil					Int J Sports Med. 2007 May;28(5):437-43. doi: 10.1055/s-2006-924515. Epub 2006 Oct 6.		Int J Sports Med	International journal of sports medicine	0172-4622 (Print) 0172-4622 (Linking)	28	5	437-43	Germany	Recent work from our laboratory demonstrated that carbohydrate supplementation (CHOS) during exercise improved prolonged time-trial (TT) performance of sea-level residents (SLR) living at 4300 m while they were in daily negative energy balance (- 1250 kcal x day (-1); [ ]). The purposes of the current study were to determine during initial exposure to 4300 m:1) whether CHOS also improves TT perfo…		eng	Clinical Trial||Journal Article	Acclimatization/physiology||Altitude||Dietary Carbohydrates/*administration & dosage||Double-Blind Method||Exercise Test||Female||Humans||Male||Oxygen Consumption/physiology||Physical Endurance/*physiology||Task Performance and Analysis||Time Factors				2007 May	20061006		20070612	20070514	2007/06/15 09:00	2006/10/07 09:00	MEDLINE	ppublish	2006/10/07 09:00 [pubmed]||2007/06/15 09:00 [medline]||2006/10/07 09:00 [entrez]	10.1055/s-2006-924515 [doi]
131	30685420		Chronic high-dose beetroot juice supplementation improves time trial performance of well-trained cyclists in normoxia and hypoxia.	Rokkedal-Lausch T||Franch J||Poulsen MK||Thomsen LP||Weitzberg E||Kamavuako EN||Karbing DS||Larsen RG	Rokkedal-Lausch, Torben||Franch, Jesper||Poulsen, Mathias K||Thomsen, Lars P||Weitzberg, Eddie||Kamavuako, Ernest N||Karbing, Dan S||Larsen, Ryan G	Sport Sciences, Department of Health Science and Technology, Aalborg University, DK-9220, Aalborg, Denmark. Electronic address: Torben@hst.aau.dk.||Sport Sciences, Department of Health Science and Technology, Aalborg University, DK-9220, Aalborg, Denmark.||Respiratory and Critical Care Group, Center for Model-based Medical Decision Support, Department of Health Science and Technology, Aalborg Uni…					Nitric Oxide. 2019 Apr 1;85:44-52. doi: 10.1016/j.niox.2019.01.011. Epub 2019 Jan 24.		Nitric Oxide	Nitric oxide : biology and chemistry	1089-8611 (Electronic) 1089-8603 (Linking)	85		44-52	United States	Dietary nitrate (NO(3)(-)) supplementation via beetroot juice (BR) is known to improve endurance performance in untrained and moderately trained individuals. However, conflicting results exist in well-trained individuals. Evidence suggests that the effects of NO(3)(-) are augmented during conditions of reduced oxygen availability (e.g., hypoxia), thereby increasing the probability of performance …	Copyright (c) 2019 Elsevier Inc. All rights reserved.	eng	Clinical Trial||Journal Article	Adult||Beta vulgaris/*chemistry||Cross-Over Studies||*Dietary Supplements||Dose-Response Relationship, Drug||*Fruit and Vegetable Juices||Humans||Hypoxia/*metabolism||Male||Oxygen/*metabolism||Oxygen Consumption||Time Factors||Young Adult				2019 Apr 1	20190124		20190807	20190807	2019/08/08 06:00	2019/01/28 06:00	MEDLINE	ppublish	2018/11/07 00:00 [received]||2019/01/14 00:00 [revised]||2019/01/18 00:00 [accepted]||2019/01/28 06:00 [pubmed]||2019/08/08 06:00 [medline]||2019/01/28 06:00 [entrez]	S1089-8603(18)30337-9 [pii]||10.1016/j.niox.2019.01.011 [doi]		S1089-8603(18)30337-9 [pii] 10.1016/j.niox.2019.01.011 [doi]
132	25913417		Impact of intermittent hypoxia and exercise on blood pressure and metabolic features from obese subjects suffering sleep apnea-hypopnea syndrome.	Gonzalez-Muniesa P||Lopez-Pascual A||de Andres J||Lasa A||Portillo MP||Aros F||Duran J||Egea CJ||Martinez JA	Gonzalez-Muniesa, P||Lopez-Pascual, A||de Andres, J||Lasa, A||Portillo, M P||Aros, F||Duran, J||Egea, C J||Martinez, J A	Centre for Nutrition Research/Department of Nutrition, Food Science and Physiology, University of Navarra, 31008, Pamplona, Spain.					J Physiol Biochem. 2015 Sep;71(3):589-99. doi: 10.1007/s13105-015-0410-3. Epub 2015 Apr 26.		J Physiol Biochem	Journal of physiology and biochemistry	1877-8755 (Electronic) 1138-7548 (Linking)	71	3	589-99	Spain	Strategies designed to reduce adiposity and cardiovascular-accompanying manifestations have been based on nutritional interventions conjointly with physical activity programs. The aim of this 13-week study was to investigate the putative benefits associated to hypoxia plus exercise on weight loss and relevant metabolic and cardiorespiratory variables, when prescribed to obese subjects with sleep …		eng	Journal Article||Randomized Controlled Trial||Research Support, Non-U.S. Gov't	Adiponectin/blood||Adult||Biomarkers/metabolism||Blood Pressure||C-Reactive Protein/metabolism||*Exercise Therapy||Humans||Hypoxia/blood/*physiopathology||Leptin/blood||Lipids/blood||Male||Middle Aged||Sleep Apnea, Obstructive/blood/physiopathology/*therapy||Treatment Outcome				2015 Sep	20150426		20160527	20181113	2016/05/28 06:00	2015/04/29 06:00	MEDLINE	ppublish	2015/02/18 00:00 [received]||2015/03/30 00:00 [accepted]||2015/04/28 06:00 [entrez]||2015/04/29 06:00 [pubmed]||2016/05/28 06:00 [medline]	10.1007/s13105-015-0410-3 [doi]		10.1007/s13105-015-0410-3 [doi]
133	31599928	PMC6944528	Inorganic nitrate and nitrite supplementation fails to improve skeletal muscle mitochondrial efficiency in mice and humans.	Ntessalen M||Procter NEK||Schwarz K||Loudon BL||Minnion M||Fernandez BO||Vassiliou VS||Vauzour D||Madhani M||Constantin-Teodosiu D||Horowitz JD||Feelisch M||Dawson D||Crichton PG||Frenneaux MP	Ntessalen, Maria||Procter, Nathan E K||Schwarz, Konstantin||Loudon, Brodie L||Minnion, Magdalena||Fernandez, Bernadette O||Vassiliou, Vassilios S||Vauzour, David||Madhani, Melanie||Constantin-Teodosiu, Dumitru||Horowitz, John D||Feelisch, Martin||Dawson, Dana||Crichton, Paul G||Frenneaux, Michael P	Institute of Medical Sciences, University of Aberdeen, Aberdeen, United Kingdom.||Norwich Medical School, University of East Anglia, Norwich, United Kingdom.||Institute of Medical Sciences, University of Aberdeen, Aberdeen, United Kingdom.||Norwich Medical School, University of East Anglia, Norwich, United Kingdom.||Clinical & Experimental Sciences, Faculty of Medicine, University of Southampton,…					Am J Clin Nutr. 2020 Jan 1;111(1):79-89. doi: 10.1093/ajcn/nqz245.		Am J Clin Nutr	The American journal of clinical nutrition	1938-3207 (Electronic) 0002-9165 (Print) 0002-9165 (Linking)	111	1	79-89	United States	BACKGROUND: Inorganic nitrate, abundant in leafy green vegetables and beetroot, is thought to have protective health benefits. Adherence to a Mediterranean diet reduces the incidence and severity of coronary artery disease, whereas supplementation with nitrate can improve submaximal exercise performance. Once ingested, oral commensal bacteria may reduce nitrate to nitrite, which may subsequently …	Copyright (c) American Society for Nutrition 2019.	eng	Journal Article||Research Support, Non-U.S. Gov't	Animals||Cohort Studies||Dietary Supplements/analysis||Female||Humans||Male||Mice||Mice, Inbred C57BL||Mitochondria/*drug effects/metabolism||Muscle, Skeletal/*drug effects/metabolism||Nitrates/*administration & dosage||Nitric Oxide/metabolism||Nitrites/*administration & dosage||Uncoupling Protein 3/genetics/metabolism	G1001340/MRC_/Medical Research Council/United Kingdom||G1001536/MRC_/Medical Research Council/United Kingdom			2020 Jan 1			20200427	20250530	2020/04/28 06:00	2019/10/11 06:00	MEDLINE	ppublish	2019/03/18 00:00 [received]||2019/09/03 00:00 [accepted]||2019/10/11 06:00 [pubmed]||2020/04/28 06:00 [medline]||2019/10/11 06:00 [entrez]||2019/10/10 00:00 [pmc-release]	S0002-9165(22)00975-3 [pii]||nqz245 [pii]||10.1093/ajcn/nqz245 [doi]		10.1093/ajcn/nqz245 [doi]		ClinicalTrials.gov/NCT04001283			Am J Clin Nutr. 2020 Feb 1;111(2):486. doi: 10.1093/ajcn/nqz316. PMID: 32016354||Am J Clin Nutr. 2020 Feb 1;111(2):487-488. doi: 10.1093/ajcn/nqz317. PMID:||32016355
134	29859345		Hypoxia compounds exercise-induced free radical formation in humans; partitioning contributions from the cerebral and femoral circulation.	Bailey DM||Rasmussen P||Evans KA||Bohm AM||Zaar M||Nielsen HB||Brassard P||Nordsborg NB||Homann PH||Raven PB||McEneny J||Young IS||McCord JM||Secher NH	Bailey, Damian M||Rasmussen, Peter||Evans, Kevin A||Bohm, Aske M||Zaar, Morten||Nielsen, Henning B||Brassard, Patrice||Nordsborg, Nikolai B||Homann, Pernille H||Raven, Peter B||McEneny, Jane||Young, Ian S||McCord, Joe M||Secher, Niels H	Neurovascular Research Laboratory, Faculty of Life Sciences and Education, University of South Wales, UK. Electronic address: damian.bailey@southwales.ac.uk.||Department of Anesthesia, Rigshospitalet, University of Copenhagen, Denmark.||Neurovascular Research Laboratory, Faculty of Life Sciences and Education, University of South Wales, UK.||Department of Anesthesia, Rigshospitalet, University of…					Free Radic Biol Med. 2018 Aug 20;124:104-113. doi: 10.1016/j.freeradbiomed.2018.05.090. Epub 2018 May 31.		Free Radic Biol Med	Free radical biology & medicine	1873-4596 (Electronic) 0891-5849 (Linking)	124		104-113	United States	This study examined to what extent the human cerebral and femoral circulation contribute to free radical formation during basal and exercise-induced responses to hypoxia. Healthy participants (5male symbol, 5female symbol) were randomly assigned single-blinded to normoxic (21% O(2)) and hypoxic (10% O(2)) trials with measurements taken at rest and 30 min after cycling at 70% of maximal power outp…	Copyright (c) 2018 Elsevier Inc. All rights reserved.	eng	Journal Article||Research Support, Non-U.S. Gov't	Adult||Antioxidants/metabolism||Ascorbic Acid/metabolism||Cerebrovascular Circulation/*physiology||Exercise/*physiology||Female||Femoral Artery/*physiology||Free Radicals/*metabolism||Humans||*Hypoxia||Lipid Peroxidation||Lipid Peroxides/metabolism||Male||Oxidation-Reduction||Oxidative Stress||*Oxygen Consumption||Young Adult				2018 Aug 20	20180531		20191001	20191001	2019/10/02 06:00	2018/06/03 06:00	MEDLINE	ppublish	2018/04/04 00:00 [received]||2018/05/19 00:00 [revised]||2018/05/29 00:00 [accepted]||2018/06/03 06:00 [pubmed]||2019/10/02 06:00 [medline]||2018/06/03 06:00 [entrez]	S0891-5849(18)30951-1 [pii]||10.1016/j.freeradbiomed.2018.05.090 [doi]		S0891-5849(18)30951-1 [pii] 10.1016/j.freeradbiomed.2018.05.090 [doi]
135	37123278	PMC10133678	Combined effects of exercise and different levels of acute hypoxic severity: A randomized crossover study on glucose regulation in adults with overweight.	Tee CCL||Parr EB||Cooke MB||Chong MC||Rahmat N||Md Razali MR||Yeo WK||Camera DM	Tee, Chris Chow Li||Parr, Evelyn B||Cooke, Matthew B||Chong, Mee Chee||Rahmat, Nurhamizah||Md Razali, Mohd Rizal||Yeo, Wee Kian||Camera, Donny M	Division of Research and Innovation, National Sports Institute of Malaysia, Kuala Lumpur, Malaysia.||Sport and Exercise Medicine Group, Swinburne University of Technology Melbourne, Hawthorn, VI, Australia.||Exercise and Nutrition Research Program, Mary Mackillop Institute for Health Research, Australia Catholic University, Melbourne, VI, Australia.||Sport and Exercise Medicine Group, Swinburne U…					Front Physiol. 2023 Apr 13;14:1174926. doi: 10.3389/fphys.2023.1174926. eCollection 2023.		Front Physiol	Frontiers in physiology	1664-042X (Print) 1664-042X (Electronic) 1664-042X (Linking)	14		1174926	Switzerland	Purpose: The aim of this study was to investigate the influence of manipulating hypoxic severity with low-intensity exercise on glucose regulation in healthy overweight adults. Methods: In a randomized crossover design, 14 males with overweight (age: 27 +/- 5 years; body mass index (BMI) 27.1 +/- 1.8 kg⋅m(2)) completed three exercise trials involving 60 min aerobic exercise cycling at 90% lactate…	Copyright (c) 2023 Tee, Parr, Cooke, Chong, Rahmat, Md Razali, Yeo and Camera.	eng	Journal Article					2023	20230413			20230502	2023/05/01 06:43	2023/05/01 06:42	PubMed-not-MEDLINE	epublish	2023/02/27 00:00 [received]||2023/04/05 00:00 [accepted]||2023/05/01 06:43 [medline]||2023/05/01 06:42 [pubmed]||2023/05/01 03:28 [entrez]||2023/04/13 00:00 [pmc-release]	1174926 [pii]||10.3389/fphys.2023.1174926 [doi]		10.3389/fphys.2023.1174926 [doi] 1174926
136	31589074		Intermittent Hypoxia/Hyperoxia Versus Intermittent Hypoxia/Normoxia: Comparative Study in Prediabetes.	Serebrovska TV||Grib ON||Portnichenko VI||Serebrovska ZO||Egorov E||Shatylo VB	Serebrovska, Tetiana V||Grib, Oksana N||Portnichenko, Volodymyr I||Serebrovska, Zoya O||Egorov, Egor||Shatylo, Valeriy B	Bogomoletz Institute of Physiology, Kiev, Ukraine.||D.F. Chebotarev State Institute of Gerontology, Kiev, Ukraine.||Bogomoletz Institute of Physiology, Kiev, Ukraine.||Bogomoletz Institute of Physiology, Kiev, Ukraine.||CellAir Construction GmbH, Stuttgart, Germany.||D.F. Chebotarev State Institute of Gerontology, Kiev, Ukraine.					High Alt Med Biol. 2019 Dec;20(4):383-391. doi: 10.1089/ham.2019.0053. Epub 2019 Oct 7.		High Alt Med Biol	High altitude medicine & biology	1557-8682 (Electronic) 1527-0297 (Linking)	20	4	383-391	United States	Background: Intermittent hypoxia/normoxia training (IHT) is considered a possible means to alleviate chronic diseases such as diabetes. In the last decade, another method of intermittent hypoxia/hyperoxia training (IHHT) began to enter the clinical practice, when the periods of breathing with atmospheric air are replaced by breathing a hyperoxic mixture. The present study compared the impact of a…		eng	Journal Article||Randomized Controlled Trial||Research Support, Non-U.S. Gov't	Adaptation, Physiological/*physiology||Aged||Blood Gas Analysis||Blood Glucose/metabolism||Exercise Therapy/*methods||Exercise Tolerance/physiology||Fasting||Female||Glucose Tolerance Test||Humans||*Hyperoxia||*Hypoxia||Male||Middle Aged||Oxygen Consumption||Oxygen Inhalation Therapy/*methods||Prediabetic State/blood/physiopathology/*therapy||Treatment Outcome				2019 Dec	20191007		20201005	20201005	2020/10/06 06:00	2019/10/08 06:00	MEDLINE	ppublish	2019/10/08 06:00 [pubmed]||2020/10/06 06:00 [medline]||2019/10/08 06:00 [entrez]	10.1089/ham.2019.0053 [doi]		10.1089/ham.2019.0053 [doi]
137	28929623		Influence of combined iron supplementation and simulated hypoxia on the haematological module of the athlete biological passport.	Garvican-Lewis LA||Vuong VL||Govus AD||Schumacher YO||Hughes D||Lovell G||Eichner D||Gore CJ	Garvican-Lewis, Laura A||Vuong, Victor L||Govus, Andrew D||Schumacher, Yorck Olaf||Hughes, David||Lovell, Greg||Eichner, Daniel||Gore, Christopher J	Mary Mackillop Institute for Health Research, Australian Catholic University, Melbourne, Australia.||Australian Institute of Sport, Canberra, Australia.||Australian Institute of Sport, Canberra, Australia.||Swedish Winter Sports Research Centre, Mid Sweden University, Ostersund, Sweden.||Aspetar Orthopaedic and Sports Medicine Hospital, Doha, Qatar.||Australian Institute of Sport, Canberra, Austr…					Drug Test Anal. 2018 Apr;10(4):731-741. doi: 10.1002/dta.2303. Epub 2017 Nov 16.		Drug Test Anal	Drug testing and analysis	1942-7611 (Electronic) 1942-7603 (Linking)	10	4	731-741	England	The integrity of the athlete biological passport (ABP) is underpinned by understanding normal fluctuations of its biomarkers to environmental or medical conditions, for example, altitude training or iron deficiency. The combined impact of altitude and iron supplementation on the ABP was evaluated in endurance-trained athletes (n = 34) undertaking 3 weeks of simulated live-high: train-low (14 h.d(…	Copyright (c) 2017 John Wiley & Sons, Ltd.	eng	Journal Article	Adult||Altitude||Athletes||Biomarkers/blood||Dietary Supplements||*Doping in Sports||Erythropoiesis||Female||Ferric Compounds/*administration & dosage||Hemoglobins/*analysis||Humans||Hypoxia/*blood||Iron/*administration & dosage||Male||Maltose/administration & dosage/*analogs & derivatives||Reticulocytes/cytology||*Substance Abuse Detection/methods||Young Adult				2018 Apr	20171116		20180920	20180920	2018/09/21 06:00	2017/09/21 06:00	MEDLINE	ppublish	2017/08/23 00:00 [received]||2017/09/13 00:00 [revised]||2017/09/13 00:00 [accepted]||2017/09/21 06:00 [pubmed]||2018/09/21 06:00 [medline]||2017/09/21 06:00 [entrez]	10.1002/dta.2303 [doi]		10.1002/dta.2303 [doi]
138	29066597	PMC5661236	Muscle oxygenation profiles between active and inactive muscles with nitrate supplementation under hypoxic exercise.	Horiuchi M||Endo J||Dobashi S||Handa Y||Kiuchi M||Koyama K	Horiuchi, Masahiro||Endo, Junko||Dobashi, Shohei||Handa, Yoko||Kiuchi, Masataka||Koyama, Katsuhiro	Division of Human Environmental Science, Mt. Fuji Research Institute, Fuji-yoshida, Japan mhoriuchi@mfri.pref.yamanashi.jp.||Division of Human Environmental Science, Mt. Fuji Research Institute, Fuji-yoshida, Japan.||Graduate School Department of Interdisciplinary, University of Yamanashi, Kofu, Japan.||Division of Human Environmental Science, Mt. Fuji Research Institute, Fuji-yoshida, Japan.||Gr…					Physiol Rep. 2017 Nov;5(20):e13475. doi: 10.14814/phy2.13475.		Physiol Rep	Physiological reports	2051-817X (Electronic) 2051-817X (Linking)	5	20		United States	Whether dietary nitrate supplementation improves exercise performance or not is still controversial. While redistribution of sufficient oxygen from inactive to active muscles is essential for optimal exercise performance, no study investigated the effects of nitrate supplementation on muscle oxygenation profiles between active and inactive muscles. Nine healthy males performed 25 min of submaxima…	(c) 2017 The Authors. Physiological Reports published by Wiley Periodicals, Inc. on||behalf of The Physiological Society and the American Physiological Society.	eng	Journal Article||Randomized Controlled Trial	Adult||Beta vulgaris/chemistry||Dietary Supplements||*Exercise||Exercise Tolerance||Humans||Hypoxia/*metabolism/prevention & control||Male||Muscle, Skeletal/drug effects/*metabolism/physiology||Nitrates/administration & dosage/*pharmacology/therapeutic use||*Oxygen Consumption				2017 Nov			20180606	20210109	2018/06/07 06:00	2017/10/27 06:00	MEDLINE	ppublish	2017/08/06 00:00 [received]||2017/09/08 00:00 [revised]||2017/09/11 00:00 [accepted]||2017/10/26 06:00 [entrez]||2017/10/27 06:00 [pubmed]||2018/06/07 06:00 [medline]||2017/10/25 00:00 [pmc-release]	5/20/e13475 [pii]||PHY213475 [pii]||10.14814/phy2.13475 [doi]		10.14814/phy2.13475 [doi] e13475
139	28225205		Greater endurance capacity and improved dyspnoea with acute oxygen supplementation in idiopathic pulmonary fibrosis patients without resting hypoxaemia.	Dowman LM||McDonald CF||Bozinovski S||Vlahos R||Gillies R||Pouniotis D||Hill CJ||Goh NSL||Holland AE	Dowman, Leona M||McDonald, Christine F||Bozinovski, Steven||Vlahos, Ross||Gillies, Rebecca||Pouniotis, Dodie||Hill, Catherine J||Goh, Nicole S L||Holland, Anne E	Discipline of Physiotherapy, La Trobe University, Alfred Centre, Melbourne, Victoria, Australia.||Department of Respiratory & Sleep Medicine, Austin Health, Melbourne, Victoria, Australia.||Institute for Breathing and Sleep, Austin Health, Melbourne, Victoria, Australia.||Department of Physiotherapy, Austin Health, Melbourne, Victoria, Australia.||Department of Respiratory & Sleep Medicine, Austi…					Respirology. 2017 Jul;22(5):957-964. doi: 10.1111/resp.13002. Epub 2017 Feb 22.		Respirology	Respirology (Carlton, Vic.)	1440-1843 (Electronic) 1323-7799 (Linking)	22	5	957-964	Australia	BACKGROUND AND OBJECTIVE: Supplemental oxygen is commonly prescribed in patients with idiopathic pulmonary fibrosis (IPF), although its benefits have not been proven. The aims of this study were to investigate the effect of oxygen on oxidative stress, cytokine production, skeletal muscle metabolism and physiological response to exercise in IPF. METHODS: Eleven participants with IPF received eithe…	(c) 2017 Asian Pacific Society of Respirology.	eng	Journal Article||Randomized Controlled Trial	Aged||Aged, 80 and over||Cross-Over Studies||Dyspnea/physiopathology||Exercise/physiology||Exercise Tolerance/*physiology||Female||Humans||Hypoxia||Idiopathic Pulmonary Fibrosis/complications/*physiopathology/*therapy||Interleukin-10/metabolism||Male||Middle Aged||Muscle, Skeletal/metabolism/physiopathology||Oxidative Stress/physiology||*Oxygen Inhalation Therapy||Rest||Single-Blind Method				2017 Jul	20170222		20180228	20181202	2018/03/01 06:00	2017/02/23 06:00	MEDLINE	ppublish	2016/03/29 00:00 [received]||2016/12/10 00:00 [revised]||2016/12/26 00:00 [accepted]||2017/02/23 06:00 [pubmed]||2018/03/01 06:00 [medline]||2017/02/23 06:00 [entrez]	10.1111/resp.13002 [doi]		10.1111/resp.13002 [doi]		ANZCTR/ACTRN12611001154998
140	34656996	PMC10086462	Automatic oxygen titration versus constant oxygen flow rates during walking in COPD: a randomised controlled, double-blind, crossover trial.	Schneeberger T||Jarosch I||Leitl D||Gloeckl R||Hitzl W||Dennis CJ||Geyer T||Criee CP||Koczulla AR||Kenn K	Schneeberger, Tessa||Jarosch, Inga||Leitl, Daniela||Gloeckl, Rainer||Hitzl, Wolfgang||Dennis, Clancy John||Geyer, Tatjana||Criee, Carl-Peter||Koczulla, Andreas Rembert||Kenn, Klaus	Department of Pulmonary Rehabilitation, Philipps-University of Marburg, Marburg, Hessen, Germany TSchneeberger@schoen-klinik.de.||Institute for Pulmonary Rehabilitation Research, Schoen Klinik Berchtesgadener Land, Schoenau am Koenigssee, Germany.||Department of Pulmonary Rehabilitation, Philipps-University of Marburg, Marburg, Hessen, Germany.||Institute for Pulmonary Rehabilitation Research, Sc…					Thorax. 2023 Apr;78(4):326-334. doi: 10.1136/thoraxjnl-2020-216509. Epub 2021 Oct 16.		Thorax	Thorax	1468-3296 (Electronic) 0040-6376 (Print) 0040-6376 (Linking)	78	4	326-334	England	RATIONALE: In patients with COPD, oxygen (O(2))-supplementation via a constant flow oxygen system (CFOS) can result in insufficient oxygen saturation (SpO(2) <90%) during exercise. An automatically titrating O(2)-system (ATOS) has been shown to be beneficial compared with an untitrated CFOS, however, it is unknown if ATOS is superior to CFOS, titrated during exercise as stipulated by guidelines. …	(c) Author(s) (or their employer(s)) 2023. Re-use permitted under CC BY-NC. No||commercial re-use. See rights and permissions. Published by BMJ.	eng	Journal Article||Randomized Controlled Trial	Humans||Aged||*Oxygen||*Pulmonary Disease, Chronic Obstructive||Cross-Over Studies||Prospective Studies||Walking/physiology||Hypoxia||Exercise Tolerance/physiology||Dyspnea				2023 Apr	20211016		20230320	20240916	2023/03/21 06:00	2021/10/18 06:00	MEDLINE	ppublish	2020/11/02 00:00 [received]||2021/09/05 00:00 [accepted]||2021/10/18 06:00 [pubmed]||2023/03/21 06:00 [medline]||2021/10/17 20:53 [entrez]||2023/04/11 00:00 [pmc-release]	thoraxjnl-2020-216509 [pii]||10.1136/thoraxjnl-2020-216509 [doi]		10.1136/thoraxjnl-2020-216509 [doi]		ClinicalTrials.gov/NCT03803384
141	36243220		Resistance circuit training combined with hypoxia stimulates bone system of older adults: A randomized trial.	Camacho-Cardenosa A||Camacho-Cardenosa M||Martinez-Guardado I||Leal A||Andrada JMV||Timon R	Camacho-Cardenosa, Alba||Camacho-Cardenosa, Marta||Martinez-Guardado, Ismael||Leal, Alejo||Andrada, Jose Maria Villa||Timon, Rafael	PROFITH (PROmoting FITness and Health through Physical Activity) Research Group, Sport and Health University Research Institute (iMUDS), Department of Physical Education and Sport, Faculty of Sport Sciences, University of Granada, 18007 Granada, Spain. Electronic address: acamachocardenos@ugr.es.||Clinical Management Unit of Endocrinology and Nutrition - GC17. Maimonides Biomedical Research Insti…					Exp Gerontol. 2022 Nov;169:111983. doi: 10.1016/j.exger.2022.111983. Epub 2022 Oct 13.		Exp Gerontol	Experimental gerontology	1873-6815 (Electronic) 0531-5565 (Linking)	169		111983	England	PURPOSE: Aging leads to gradual irreversible decline in bone mass. As adherence to pharmacological treatment is poor, hypoxia combined with strength training has been suggested for therapeutic benefit for clinical populations. The present study investigated the effects of normobaric cyclic hypoxic exposure combined with resistance circuit training on bone of older adults. METHODS: Healthy older a…	Copyright (c) 2022 Elsevier Inc. All rights reserved.	eng	Journal Article||Randomized Controlled Trial||Research Support, Non-U.S. Gov't	Humans||Aged||*Resistance Training||*Circuit-Based Exercise||Bone Density||Hypoxia||Minerals/pharmacology||Biomarkers||Bone Remodeling				2022 Nov	20221013		20221101	20221213	2022/11/02 06:00	2022/10/16 06:00	MEDLINE	ppublish	2022/05/02 00:00 [received]||2022/09/15 00:00 [revised]||2022/10/10 00:00 [accepted]||2022/10/16 06:00 [pubmed]||2022/11/02 06:00 [medline]||2022/10/15 19:35 [entrez]	S0531-5565(22)00292-3 [pii]||10.1016/j.exger.2022.111983 [doi]		S0531-5565(22)00292-3 [pii] 10.1016/j.exger.2022.111983 [doi]		ClinicalTrials.gov/NCT04281264
142	25251930	PMC4174424	Rhodiola crenulata- and Cordyceps sinensis-based supplement boosts aerobic exercise performance after short-term high altitude training.	Chen CY||Hou CW||Bernard JR||Chen CC||Hung TC||Cheng LL||Liao YH||Kuo CH	Chen, Chung-Yu||Hou, Chien-Wen||Bernard, Jeffrey R||Chen, Chiu-Chou||Hung, Ta-Cheng||Cheng, Lu-Ling||Liao, Yi-Hung||Kuo, Chia-Hua	1 Department of Exercise and Health Sciences, University of Taipei , Taipei, Taiwan .					High Alt Med Biol. 2014 Sep;15(3):371-9. doi: 10.1089/ham.2013.1114.		High Alt Med Biol	High altitude medicine & biology	1557-8682 (Electronic) 1527-0297 (Print) 1527-0297 (Linking)	15	3	371-9	United States	High altitude training is a widely used strategy for improving aerobic exercise performance. Both Rhodiola crenulata (R) and Cordyceps sinensis (C) supplements have been reported to improve exercise performance. However, it is not clear whether the provision of R and C during high altitude training could further enhance aerobic endurance capacity. In this study, we examined the effect of R and C …		eng	Controlled Clinical Trial||Journal Article||Research Support, Non-U.S. Gov't	*Altitude||Biomarkers/metabolism||*Cordyceps||*Dietary Supplements||Double-Blind Method||Exercise/*physiology||Humans||Hypoxia/etiology||Male||Oxygen Consumption||Parasympathetic Nervous System/physiology||Physical Endurance/*physiology||*Rhodiola				2014 Sep			20150604	20240109	2015/06/05 06:00	2014/09/25 06:00	MEDLINE	ppublish	2014/09/25 06:00 [entrez]||2014/09/25 06:00 [pubmed]||2015/06/05 06:00 [medline]||2015/09/01 00:00 [pmc-release]	10.1089/ham.2013.1114 [pii]||10.1089/ham.2013.1114 [doi]		10.1089/ham.2013.1114 [doi]
143	12751052		The role of carnitine in myocardial dysfunction.	Pauly DF||Pepine CJ	Pauly, Daniel F||Pepine, Carl J	Division of Cardiovascular Medicine, University of Florida, Gainesville, FL 32610, USA. paulydf@medicine.ufl.edu					Am J Kidney Dis. 2003 Apr;41(4 Suppl 4):S35-43. doi: 10.1016/s0272-6386(03)00115-x.		Am J Kidney Dis	American journal of kidney diseases : the official journal of the National Kidney Foundation	1523-6838 (Electronic) 0272-6386 (Linking)	41	4 Suppl 4	S35-43	United States	L-Carnitine (carnitine) may have a role in the treatment of various cardiac disorders because of its actions on cardioprotection from hypoxia and oxidative stress. Studies on the role of carnitine administration to patients with myocardial infarction (MI), angina, and congestive heart failure generally have been positive. In general, treatment with carnitine (1.5 to 6 g/d for up to 1 year) result…		eng	Journal Article||Research Support, Non-U.S. Gov't||Review	Cardiomyopathies/*drug therapy/etiology/metabolism||Carnitine/deficiency/*metabolism/*therapeutic use||Fatty Acids/metabolism||Humans||Kidney Diseases/complications/therapy||Myocardium/metabolism||Renal Dialysis		41		2003 Apr			20040127	20190815	2004/01/28 05:00	2003/05/17 05:00	MEDLINE	ppublish	2003/05/17 05:00 [pubmed]||2004/01/28 05:00 [medline]||2003/05/17 05:00 [entrez]	S027263860300115X [pii]||10.1016/s0272-6386(03)00115-x [doi]
144	37105126		Efficacy of supplemental oxygen for dyspnea relief in patients with advanced progressive illness: A systematic review and meta-analysis.	Hasegawa T||Ochi T||Goya S||Matsuda Y||Kako J||Watanabe H||Kasahara Y||Kohara H||Mori M||Nakayama T||Yamaguchi T	Hasegawa, Takaaki||Ochi, Takura||Goya, Sho||Matsuda, Yoshinobu||Kako, Jun||Watanabe, Hiroaki||Kasahara, Yoko||Kohara, Hiroyuki||Mori, Masanori||Nakayama, Takeo||Yamaguchi, Takashi	Center for Psycho-oncology and Palliative Care, Nagoya City University Hospital, 1 Kawasumi, Mizuho-cho, Mizuho-ku, Nagoya, Aichi 467-0001, Japan. Electronic address: takaaki_hase@bird.ocn.ne.jp.||Hospice, Matsuyama Bethel Hospital, 6-1229 Iwaidani, Matsuyama, Ehime 790-0833, Japan.||Department of Respiratory Medicine, Kinki Central Hospital of the Mutual Aid Association of Public School Teachers…					Respir Investig. 2023 Jul;61(4):418-437. doi: 10.1016/j.resinv.2023.03.005. Epub 2023 Apr 25.		Respir Investig	Respiratory investigation	2212-5353 (Electronic) 2212-5345 (Linking)	61	4	418-437	Netherlands	BACKGROUND: Supplemental oxygen is widely used for dyspnea relief; however, its efficacy is yet to be verified. This study aimed to determine the efficacy of supplemental oxygen for dyspnea relief in patients with advanced progressive illness. METHODS: In this systematic review, several databases, including MEDLINE and EMBASE, were searched to identify eligible randomized controlled trials (RCTs)…	Copyright (c) 2023 [The Author/The Authors]. Published by Elsevier B.V. All rights||reserved.	eng	Journal Article||Meta-Analysis||Review||Systematic Review	Humans||*Oxygen Inhalation Therapy/methods||*Pulmonary Disease, Chronic Obstructive/complications/therapy||Oxygen||Dyspnea/etiology/therapy||Hypoxia/etiology/therapy				2023 Jul	20230425		20230619	20230619	2023/06/19 13:09	2023/04/28 00:42	MEDLINE	ppublish	2022/11/02 00:00 [received]||2023/02/27 00:00 [revised]||2023/03/15 00:00 [accepted]||2023/06/19 13:09 [medline]||2023/04/28 00:42 [pubmed]||2023/04/27 18:10 [entrez]	S2212-5345(23)00035-7 [pii]||10.1016/j.resinv.2023.03.005 [doi]		S2212-5345(23)00035-7 [pii] 10.1016/j.resinv.2023.03.005 [doi]
145	27128665		Attenuated PGC-1alpha Isoforms following Endurance Exercise with Blood Flow Restriction.	Conceicao MS||Chacon-Mikahil MP||Telles GD||Libardi CA||Junior EM||Vechin FC||DE Andrade AL||Gaspari AF||Brum PC||Cavaglieri CR||Serag S||Spiegelman BM||Hawley JA||Camera DM	Conceicao, Miguel Soares||Chacon-Mikahil, Mara Patricia Traina||Telles, Guilherme Defante||Libardi, Cleiton Augusto||Junior, Edson Manoel Mendes||Vechin, Felipe Cassaro||DE Andrade, Andre Luis Lugnani||Gaspari, Arthur Fernandes||Brum, Patricia Chakur||Cavaglieri, Claudia Regina||Serag, Sara||Spiegelman, Bruce M||Hawley, John A||Camera, Donny M	1Faculty of Physical Education, University of Campinas, Campinas, BRAZIL; 2Laboratory of Neuromuscular Adaptations to Resistance Training, Department of Physical Education, Federal University of Sao Carlos, Sao Carlos, BRAZIL; 3School of Physical Education and Sport, University of Sao Paulo, Sao Paulo, BRAZIL; 4Department of Cell Biology, Dana-Farber Cancer Institute, Harvard Medical School, Bost…					Med Sci Sports Exerc. 2016 Sep;48(9):1699-707. doi: 10.1249/MSS.0000000000000970.		Med Sci Sports Exerc	Medicine and science in sports and exercise	1530-0315 (Electronic) 0195-9131 (Linking)	48	9	1699-707	United States	INTRODUCTION: Exercise performed with blood flow restriction simultaneously enhances the acute responses to both myogenic and mitochondrial pathways with roles in training adaptation. We investigated isoform-specific gene expression of the peroxisome proliferator-activated receptor gamma coactivator 1 and selected target genes and proteins regulating skeletal muscle training adaptation. METHODS: …		eng	Journal Article||Randomized Controlled Trial||Research Support, Non-U.S. Gov't	Adult||Cross-Over Studies||Exercise/*physiology||Exercise Test||Humans||Hypoxia-Inducible Factor 1, alpha Subunit/metabolism||Male||Muscle Proteins/metabolism||Muscle, Skeletal/blood supply/*physiology||Oxygen Consumption||Peroxisome Proliferator-Activated Receptor Gamma Coactivator 1-alpha/*metabolism||Physical Endurance||Protein Isoforms/metabolism||Regional Blood Flow||Resistance Training||Tri…				2016 Sep			20170927	20180109	2017/09/28 06:00	2016/04/30 06:00	MEDLINE	ppublish	2016/04/30 06:00 [entrez]||2016/04/30 06:00 [pubmed]||2017/09/28 06:00 [medline]	10.1249/MSS.0000000000000970 [doi]		10.1249/MSS.0000000000000970 [doi]
146	30661329	PMC6343766	Efficacy of intermittent hypoxic training on hemodynamic function and exercise performance in competitive swimmers.	Park HY||Jung WS||Kim J||Hwang H||Lim K	Park, Hun-Young||Jung, Won-Sang||Kim, Jisu||Hwang, Hyejung||Lim, Kiwon						J Exerc Nutrition Biochem. 2018 Dec 31;22(4):32-38. doi: 10.20463/jenb.2018.0028.		J Exerc Nutrition Biochem	Journal of exercise nutrition & biochemistry	2233-6834 (Print) 2233-6842 (Electronic) 2233-6834 (Linking)	22	4	32-38	Korea (South)	PURPOSE: Hemodynamic function is a parameter indicating oxygen delivery and utilization capacity and is an important determinant of exercise performance. The present study aimed to determine whether intermittent hypoxic training (IHT) ameliorates hemodynamic function and exercise performance in competitive swimmers. METHODS: Twenty competitive swimmers (10 men, 10 women) volunteered to participat…	(c)2018 The Korean Society for Exercise Nutrition.	eng	Journal Article					2018 Dec 31				20200930	2019/01/22 06:01	2019/01/22 06:00	PubMed-not-MEDLINE	ppublish	2018/11/16 00:00 [received]||2018/12/11 00:00 [accepted]||2019/01/22 06:00 [entrez]||2019/01/22 06:00 [pubmed]||2019/01/22 06:01 [medline]||2018/12/31 00:00 [pmc-release]	JENB_2018_v22n4 [pii]||JENB_2018_v22n4_32 [pii]||10.20463/jenb.2018.0028 [doi]		10.20463/jenb.2018.0028 [doi]
147	30090067	PMC6068281	Circulating MicroRNA Markers for Pulmonary Hypertension in Supervised Exercise Intervention and Nightly Oxygen Intervention.	Grunig G||Eichstaedt CA||Verweyen J||Durmus N||Saxer S||Krafsur G||Stenmark K||Ulrich S||Grunig E||Pylawka S	Grunig, Gabriele||Eichstaedt, Christina A||Verweyen, Jeremias||Durmus, Nedim||Saxer, Stephanie||Krafsur, Greta||Stenmark, Kurt||Ulrich, Silvia||Grunig, Ekkehard||Pylawka, Serhiy	Department of Environmental Medicine and Division of Pulmonary Medicine, Department of Medicine, New York University School of Medicine, New York, NY, United States.||Mirna Analytics LLC, New York, NY, United States.||Thoraxklinik, Heidelberg University Hospital, Heidelberg, Germany.||Thoraxklinik, Heidelberg University Hospital, Heidelberg, Germany.||Department of Environmental Medicine and Divi…					Front Physiol. 2018 Jul 25;9:955. doi: 10.3389/fphys.2018.00955. eCollection 2018.		Front Physiol	Frontiers in physiology	1664-042X (Print) 1664-042X (Electronic) 1664-042X (Linking)	9		955	Switzerland	Rationale: Therapeutic exercise training has been shown to significantly improve pulmonary hypertension (PH), including 6-min walking distance and right heart function. Supplemental nightly oxygen also has therapeutic effects. A biomarker tool that could query critical gene networks would aid in understanding the molecular effects of the interventions. Methods: Paired bio-banked serum (n = 31) or…		eng	Journal Article					2018	20180725			20200930	2018/08/10 06:01	2018/08/10 06:00	PubMed-not-MEDLINE	epublish	2018/03/18 00:00 [received]||2018/06/29 00:00 [accepted]||2018/08/10 06:00 [entrez]||2018/08/10 06:00 [pubmed]||2018/08/10 06:01 [medline]||2018/07/25 00:00 [pmc-release]	10.3389/fphys.2018.00955 [doi]		10.3389/fphys.2018.00955 [doi] 955
148	29749641		Antioxidant-rich foods and response to altitude training: A randomized controlled trial in elite endurance athletes.	Koivisto AE||Paulsen G||Paur I||Garthe I||Tonnessen E||Raastad T||Bastani NE||Hallen J||Blomhoff R||Bohn SK	Koivisto, A E||Paulsen, G||Paur, I||Garthe, I||Tonnessen, E||Raastad, T||Bastani, N E||Hallen, J||Blomhoff, R||Bohn, S K	Norwegian Olympic Sports Centre, Oslo, Norway.||Norwegian Olympic Sports Centre, Oslo, Norway.||Department of Physical Performance, Norwegian School of Sport Sciences, Oslo, Norway.||Department of Nutrition, Institute of Basic Medical Sciences, University of Oslo, Oslo, Norway.||Division of Cancer Medicine, Oslo University Hospital, Oslo, Norway.||Norwegian Olympic Sports Centre, Oslo, Norway.||N…					Scand J Med Sci Sports. 2018 Sep;28(9):1982-1995. doi: 10.1111/sms.13212. Epub 2018 Jun 1.		Scand J Med Sci Sports	Scandinavian journal of medicine & science in sports	1600-0838 (Electronic) 0905-7188 (Linking)	28	9	1982-1995	Denmark	High doses of isolated antioxidant supplements such as vitamin C and E have demonstrated the potential to blunt cellular adaptations to training. It is, however, unknown whether intake of high doses of antioxidants from foods has similar effects. Hence, the aim of the study was to investigate whether intake of antioxidant-rich foods affects adaptations to altitude training in elite athletes. In a…	(c) 2018 John Wiley & Sons A/S. Published by John Wiley & Sons Ltd.	eng	Journal Article||Randomized Controlled Trial	*Acclimatization||Adult||*Altitude||Antioxidants/*administration & dosage||Athletes||Athletic Performance/*physiology||Diet||Erythropoietin/blood||Female||Food||Hemoglobins/analysis||Humans||Male||Oxygen Consumption||Physical Endurance||*Sports Nutritional Physiological Phenomena||Swimming/physiology||Young Adult				2018 Sep	20180601		20180917	20180917	2018/09/18 06:00	2018/05/12 06:00	MEDLINE	ppublish	2018/04/30 00:00 [accepted]||2018/05/12 06:00 [pubmed]||2018/09/18 06:00 [medline]||2018/05/12 06:00 [entrez]	10.1111/sms.13212 [doi]		10.1111/sms.13212 [doi]
149	35852848		Clinician's Corner: Counseling Patients with Pulmonary Vascular Disease Traveling to High Altitude.	Ulrich S||Lichtblau M||Schneider SR||Saxer S||Bloch KE	Ulrich, Silvia||Lichtblau, Mona||Schneider, Simon R||Saxer, Stephanie||Bloch, Konrad E	Pulmonary Division and Sleep Disorders Center, University Hospital of Zurich, Zurich, Switzerland.||Pulmonary Division and Sleep Disorders Center, University Hospital of Zurich, Zurich, Switzerland.||Pulmonary Division and Sleep Disorders Center, University Hospital of Zurich, Zurich, Switzerland.||Pulmonary Division and Sleep Disorders Center, University Hospital of Zurich, Zurich, Switzerland.|…					High Alt Med Biol. 2022 Sep;23(3):201-208. doi: 10.1089/ham.2022.0051. Epub 2022 Jul 18.		High Alt Med Biol	High altitude medicine & biology	1557-8682 (Electronic) 1527-0297 (Linking)	23	3	201-208	United States	Ulrich, Silvia, Mona Lichtblau, Simon R. Schneider, Stephanie Saxer, and Konrad E. Bloch, Clinician's corner: counseling patients with pulmonary vascular disease traveling to high altitude. High Alt Med Biol. 23:201-208, 2022.-Pulmonary vascular diseases (PVDs) with precapillary pulmonary hypertension (PH), such as pulmonary arterial or chronic thromboembolic PH, impair exercise performance and s…		eng	Journal Article	Humans||Altitude||*Altitude Sickness/complications/therapy||*Hypertension, Pulmonary/complications/therapy||Hypoxia||*Lung Diseases||Oxygen||Prospective Studies||Quality of Life				2022 Sep	20220718		20231108	20231108	2022/09/17 06:00	2022/07/20 06:00	MEDLINE	ppublish	2022/07/20 06:00 [pubmed]||2022/09/17 06:00 [medline]||2022/07/19 11:53 [entrez]	10.1089/ham.2022.0051 [doi]		10.1089/ham.2022.0051 [doi]
150	34187092	PMC8324557	Sex differences in the vascular response to sympathetic activation during acute hypoxaemia.	Jacob DW||Harper JL||Ivie CL||Ott EP||Limberg JK	Jacob, Dain W||Harper, Jennifer L||Ivie, Clayton L||Ott, Elizabeth P||Limberg, Jacqueline K	Department of Nutrition and Exercise Physiology, University of Missouri, Columbia, MO, USA.||Department of Nutrition and Exercise Physiology, University of Missouri, Columbia, MO, USA.||Department of Nutrition and Exercise Physiology, University of Missouri, Columbia, MO, USA.||Department of Nutrition and Exercise Physiology, University of Missouri, Columbia, MO, USA.||Department of Nutrition and…					Exp Physiol. 2021 Aug;106(8):1689-1698. doi: 10.1113/EP089461. Epub 2021 Jul 10.		Exp Physiol	Experimental physiology	1469-445X (Electronic) 0958-0670 (Print) 0958-0670 (Linking)	106	8	1689-1698	England	NEW FINDINGS: What is the central question of this study? Sympathetically mediated vasoconstriction is preserved during hypoxaemia in humans, but our understanding of vascular control comes from predominantly male cohorts. We tested the hypothesis that young women attenuate sympathetically mediated vasoconstriction during steady-state hypoxaemia, whereas men do not? What is the main finding and i…	(c) 2021 The Authors. Experimental Physiology (c) 2021 The Physiological Society.	eng	Journal Article||Research Support, N.I.H., Extramural	Blood Pressure||Female||Forearm/blood supply||Humans||*Hypoxia||Male||Regional Blood Flow/physiology||*Sex Characteristics||Sympathetic Nervous System/physiology||Vasoconstriction/physiology	R01 HL153523/HL/NHLBI NIH HHS/United States||K99 HL130339/HL/NHLBI NIH HHS/United States||R00 HL130339/HL/NHLBI NIH HHS/United States			2021 Aug	20210710		20220331	20220802	2022/04/01 06:00	2021/06/30 06:00	MEDLINE	ppublish	2021/02/03 00:00 [received]||2021/06/23 00:00 [accepted]||2021/06/30 06:00 [pubmed]||2022/04/01 06:00 [medline]||2021/06/29 20:32 [entrez]||2022/08/01 00:00 [pmc-release]	10.1113/EP089461 [doi]		10.1113/EP089461 [doi]	NIHMS1719136
151	33831566		Multiple-day high-dose beetroot juice supplementation does not improve pulmonary or muscle deoxygenation kinetics of well-trained cyclists in normoxia and hypoxia.	Rokkedal-Lausch T||Franch J||Poulsen MK||Thomsen LP||Weitzberg E||Kamavuako EN||Karbing DS||Larsen RG	Rokkedal-Lausch, Torben||Franch, Jesper||Poulsen, Mathias K||Thomsen, Lars P||Weitzberg, Eddie||Kamavuako, Ernest N||Karbing, Dan S||Larsen, Ryan G	Sport Sciences - Performance and Technology, Department of Health Science and Technology, Aalborg University, DK-9220, Aalborg, Denmark. Electronic address: torben@hst.aau.dk.||Sport Sciences - Performance and Technology, Department of Health Science and Technology, Aalborg University, DK-9220, Aalborg, Denmark.||Respiratory and Critical Care Group, Department of Health Science and Technology, Aa…					Nitric Oxide. 2021 Jun 1;111-112:37-44. doi: 10.1016/j.niox.2021.03.006. Epub 2021 Apr 5.		Nitric Oxide	Nitric oxide : biology and chemistry	1089-8611 (Electronic) 1089-8603 (Linking)	111-112		37-44	United States	Dietary nitrate (NO(3)(-)) supplementation via beetroot juice (BR) has been reported to lower oxygen cost (i.e., increased exercise efficiency) and speed up oxygen uptake (VO(2)) kinetics in untrained and moderately trained individuals, particularly during conditions of low oxygen availability (i.e., hypoxia). However, the effects of multiple-day, high dose (12.4 mmol NO(3-) per day) BR supplemen…	Copyright (c) 2021 Elsevier Inc. All rights reserved.	eng	Journal Article	Beta vulgaris/*chemistry||*Bicycling||Cross-Over Studies||Dietary Supplements||Double-Blind Method||*Exercise||*Fruit and Vegetable Juices||Humans||Hypoxia/metabolism||Kinetics||Muscle, Skeletal/metabolism||Nitrates/administration & dosage/*pharmacology||Oxygen/chemistry/metabolism||Oxygen Consumption/*drug effects||Plant Roots/chemistry				2021 Jun 1	20210405		20211101	20211101	2021/11/03 06:00	2021/04/09 06:00	MEDLINE	ppublish	2020/12/18 00:00 [received]||2021/03/24 00:00 [revised]||2021/03/31 00:00 [accepted]||2021/04/09 06:00 [pubmed]||2021/11/03 06:00 [medline]||2021/04/08 20:19 [entrez]	S1089-8603(21)00035-5 [pii]||10.1016/j.niox.2021.03.006 [doi]		S1089-8603(21)00035-5 [pii] 10.1016/j.niox.2021.03.006 [doi]
152	15591005		Therapeutic effects of L-carnitine and propionyl-L-carnitine on cardiovascular diseases: a review.	Ferrari R||Merli E||Cicchitelli G||Mele D||Fucili A||Ceconi C	Ferrari, Roberto||Merli, E||Cicchitelli, G||Mele, D||Fucili, A||Ceconi, C	Chair of Cardiology, University Hospital of Ferrara, Gussago (Brescia), Italy. fri@dns.unife.it					Ann N Y Acad Sci. 2004 Nov;1033:79-91. doi: 10.1196/annals.1320.007.		Ann N Y Acad Sci	Annals of the New York Academy of Sciences	0077-8923 (Print) 0077-8923 (Linking)	1033		79-91	United States	Several experimental studies have shown that levocarnitine reduces myocardial injury after ischemia and reperfusion by counteracting the toxic effect of high levels of free fatty acids, which occur in ischemia, and by improving carbohydrate metabolism. In addition to increasing the rate of fatty acid transport into mitochondria, levocarnitine reduces the intramitochondrial ratio of acetyl-CoA to …		eng	Journal Article||Research Support, Non-U.S. Gov't||Review	Cardiotonic Agents/*therapeutic use||Cardiovascular Diseases/*drug therapy||Carnitine/*analogs & derivatives/deficiency/metabolism/*therapeutic use||Humans||Kidney Failure, Chronic/metabolism||Liver/drug effects||Myocardial Ischemia/metabolism||Valproic Acid/adverse effects		84		2004 Nov			20050304	20220331	2005/03/05 09:00	2004/12/14 09:00	MEDLINE	ppublish	2004/12/14 09:00 [pubmed]||2005/03/05 09:00 [medline]||2004/12/14 09:00 [entrez]	1033/1/79 [pii]||10.1196/annals.1320.007 [doi]
153	36501070	PMC9739923	The Impacts of Combined Blood Flow Restriction Training and Betaine Supplementation on One-Leg Press Muscular Endurance, Exercise-Associated Lactate Concentrations, Serum Metabolic Biomarkers, and Hypoxia-Inducible Factor-1alpha Gene Expression.	Machek SB||Harris DR||Zawieja EE||Heileson JL||Wilburn DT||Radziejewska A||Chmurzynska A||Cholewa JM||Willoughby DS	Machek, Steven B||Harris, Dillon R||Zawieja, Emilia E||Heileson, Jeffery L||Wilburn, Dylan T||Radziejewska, Anna||Chmurzynska, Agata||Cholewa, Jason M||Willoughby, Darryn S	Department of Health, Human Performance, and Recreation, Robbins College of Health and Human Sciences, Baylor University, Waco, TX 76706, USA.||Kinesiology Department, College of Health Sciences and Human Services, California State University, Monterey Bay, Seaside, CA 93955, USA.||Department of Health, Human Performance, and Recreation, Robbins College of Health and Human Sciences, Baylor Univer…					Nutrients. 2022 Nov 27;14(23):5040. doi: 10.3390/nu14235040.		Nutrients	Nutrients	2072-6643 (Electronic) 2072-6643 (Linking)	14	23		Switzerland	The purpose of this investigation was to compare the impacts of a potential blood flow restriction (BFR)-betaine synergy on one-leg press performance, lactate concentrations, and exercise-associated biomarkers. Eighteen recreationally trained males (25 +/- 5 y) were randomized to supplement 6 g/day of either betaine anhydrous (BET) or cellulose placebo (PLA) for 14 days. Subsequently, subjects pe…		eng	Journal Article||Randomized Controlled Trial	Humans||Male||Betaine/metabolism||Biomarkers/metabolism||Blood Flow Restriction Therapy||Gene Expression||Hypoxia-Inducible Factor 1, alpha Subunit/metabolism||Lactic Acid/metabolism||Muscle, Skeletal/metabolism||Regional Blood Flow||*Resistance Training||Young Adult||Adult	DEC2017/27/N/NZ9/00750/Polish National Science Center/||N/A/Baylor University Health, Human Performance, and Recreation Doctoral||Dissertation Research Grant/			2022 Nov 27	20221127		20230105	20230308	2022/12/15 06:00	2022/12/12 06:00	MEDLINE	epublish	2022/10/30 00:00 [received]||2022/11/21 00:00 [revised]||2022/11/24 00:00 [accepted]||2022/12/11 01:31 [entrez]||2022/12/12 06:00 [pubmed]||2022/12/15 06:00 [medline]||2022/11/27 00:00 [pmc-release]	nu14235040 [pii]||nutrients-14-05040 [pii]||10.3390/nu14235040 [doi]		10.3390/nu14235040 [doi] 5040
154	32916656		Effect of Dark Chocolate Supplementation on Tissue Oxygenation, Metabolism, and Performance in Trained Cyclists at Altitude.	Shaw K||Singh J||Sirant L||Neary JP||Chilibeck PD	Shaw, Keely||Singh, Jyotpal||Sirant, Luke||Neary, J Patrick||Chilibeck, Philip D	University of Saskatchewan.||University of Regina.||University of Regina.||University of Regina.||University of Saskatchewan.					Int J Sport Nutr Exerc Metab. 2020 Sep 11;30(6):420-426. doi: 10.1123/ijsnem.2020-0051. Print 2020 Nov 1.		Int J Sport Nutr Exerc Metab	International journal of sport nutrition and exercise metabolism	1543-2742 (Electronic) 1526-484X (Linking)	30	6	420-426	United States	Dark chocolate (DC) is high in flavonoids and has been shown to increase nitric oxide in the blood. Increased nitric oxide has the potential to improve delivery of oxygen to muscle, especially in hypoxic conditions, such as altitude. Our aim was to assess the impact of DC supplementation on cycling performance at altitude. Twelve healthy, trained cyclists (n = 2 females, n = 10 males; age = 35 [1…		eng	Journal Article					2020 Nov 1	20200911			20231026	2020/09/12 06:01	2020/09/12 06:00	PubMed-not-MEDLINE	epublish	2020/03/04 00:00 [received]||2020/07/19 00:00 [revised]||2020/08/03 00:00 [accepted]||2020/09/12 06:01 [medline]||2020/09/12 06:00 [pubmed]||2020/09/11 20:24 [entrez]	ijsnem.2020-0051 [pii]||10.1123/ijsnem.2020-0051 [doi]		10.1123/ijsnem.2020-0051 [doi]
155	39179881		Dose-response effects of caffeine during repeated cycling sprints in normobaric hypoxia to exhaustion.	Cao Y||He W||Ding L||Lei TH||Schlader Z||Mundel T||Wang R||Guo L||Liu J||Girard O	Cao, Yinhang||He, Wei||Ding, Li||Lei, Tze-Huan||Schlader, Zachary||Mundel, Toby||Wang, Ran||Guo, Li||Liu, Jue||Girard, Olivier	School of Athletic Performance, Shanghai University of Sport, Shanghai, People's Republic of China.||School of Athletic Performance, Shanghai University of Sport, Shanghai, People's Republic of China.||School of Athletic Performance, Shanghai University of Sport, Shanghai, People's Republic of China.||Occupational Safety and Health Group (OSHG), College of Safety Science and Engineering, Xi'an Un…					Eur J Appl Physiol. 2025 Jan;125(1):223-236. doi: 10.1007/s00421-024-05576-2. Epub 2024 Aug 23.		Eur J Appl Physiol	European journal of applied physiology	1439-6327 (Electronic) 1439-6319 (Linking)	125	1	223-236	Germany	PURPOSE: With limited studies exploring the dose-response of caffeine consumption on repeated sprint ability in hypoxia, this study aimed to determine the optimal caffeine dose (low, moderate or high) during repeated sprints in hypoxia to exhaustion. METHODS: On separate visits, twelve active males randomly performed four experimental trials in normobaric hypoxia (inspired oxygen fraction: 16.5 +…	(c) 2024. The Author(s), under exclusive licence to Springer-Verlag GmbH Germany,||part of Springer Nature.	eng	Journal Article||Randomized Controlled Trial	Humans||*Caffeine/administration & dosage/pharmacology||Male||*Hypoxia/physiopathology||Adult||Dose-Response Relationship, Drug||*Bicycling/physiology||Young Adult||Athletic Performance/physiology||Lactic Acid/blood||Oxygen Consumption/drug effects||*Physical Endurance/drug effects||*Central Nervous System Stimulants/administration & dosage/pharmacology	11DZ2261100/Shanghai Key Lab of Human Performance at Shanghai University of||Sport/			2025 Jan	20240823		20250120	20250514	2025/01/20 22:54	2024/08/24 16:43	MEDLINE	ppublish	2024/03/21 00:00 [received]||2024/08/13 00:00 [accepted]||2025/01/20 22:54 [medline]||2024/08/24 16:43 [pubmed]||2024/08/23 23:32 [entrez]	10.1007/s00421-024-05576-2 [pii]||10.1007/s00421-024-05576-2 [doi]		10.1007/s00421-024-05576-2 [doi]
156	33260146		Influence of Dietary Nitrate Supplementation on High-Intensity Intermittent Running Performance at Different Doses of Normobaric Hypoxia in Endurance-Trained Males.	Robinson GP||Killer SC||Stoyanov Z||Stephens H||Read L||James LJ||Bailey SJ	Robinson, George P||Killer, Sophie C||Stoyanov, Zdravko||Stephens, Harri||Read, Luke||James, Lewis J||Bailey, Stephen J	Loughborough University.||Loughborough University.||Loughborough University.||Loughborough University.||Loughborough University.||Loughborough University.||Loughborough University.					Int J Sport Nutr Exerc Metab. 2021 Jan 1;31(1):1-8. doi: 10.1123/ijsnem.2020-0198. Epub 2020 Dec 1.		Int J Sport Nutr Exerc Metab	International journal of sport nutrition and exercise metabolism	1543-2742 (Electronic) 1526-484X (Linking)	31	1	1-8	United States	This study investigated whether supplementation with nitrate-rich beetroot juice (BR) can improve high-intensity intermittent running performance in trained males in normoxia and different doses of normobaric hypoxia. Eight endurance-trained males (V O2peak, 62 +/- 6 ml.kg-1.min-1) completed repeated 90 s intervals at 110% of peak treadmill velocity, from an initial step incremental test, intersp…		eng	Journal Article	Adult||Altitude||Beta vulgaris/chemistry||*Dietary Supplements||Endurance Training||Exercise Test||Fruit and Vegetable Juices||Humans||Hypoxia/*physiopathology||Male||Nitrates/*administration & dosage/blood||Oxygen/blood||Performance-Enhancing Substances/*administration & dosage||Physical Endurance/*drug effects||Running/*physiology||Young Adult				2021 Jan 1	20201201		20210719	20220107	2021/07/20 06:00	2020/12/02 06:00	MEDLINE	ppublish	2020/07/13 00:00 [received]||2020/09/27 00:00 [revised]||2020/09/28 00:00 [accepted]||2020/12/02 06:00 [pubmed]||2021/07/20 06:00 [medline]||2020/12/01 20:13 [entrez]	ijsnem.2020-0198 [pii]||10.1123/ijsnem.2020-0198 [doi]		ijsnem.2020-0198 [pii] 10.1123/ijsnem.2020-0198 [doi]
157	32792614	PMC7426914	Alterations in acid-base balance and high-intensity exercise performance after short-term and long-term exposure to acute normobaric hypoxic conditions.	Limmer M||de Marees M||Platen P	Limmer, Mirjam||de Marees, Markus||Platen, Petra	Institute of Sports Medicine and Sports Nutrition, Ruhr-University Bochum, Bochum, Germany. mirjam.limmer@rub.de.||Institute of Outdoor Sports and Environmental Science, German Sports University Cologne, Cologne, Germany. mirjam.limmer@rub.de.||Institute of Sports Medicine and Sports Nutrition, Ruhr-University Bochum, Bochum, Germany.||Institute of Sports Medicine and Sports Nutrition, Ruhr-Unive…					Sci Rep. 2020 Aug 13;10(1):13732. doi: 10.1038/s41598-020-70762-z.		Sci Rep	Scientific reports	2045-2322 (Electronic) 2045-2322 (Linking)	10	1	13732	England	This investigation assessed the course of renal compensation of hypoxia-induced respiratory alkalosis by elimination of bicarbonate ions and impairments in anaerobic exercise after different durations of hypoxic exposure. Study A: 16 participants underwent a resting 12-h exposure to normobaric hypoxia (3,000 m). Blood gas analysis was assessed hourly. While blood pH was significantly increased, P…		eng	Journal Article||Randomized Controlled Trial||Research Support, Non-U.S. Gov't	Acid-Base Equilibrium/*physiology||Adult||Alkalosis/metabolism/physiopathology||Altitude||Bicarbonates/metabolism||Carbon Dioxide/metabolism||Cross-Over Studies||Exercise/*physiology||Female||Humans||Hypoxia/metabolism/*physiopathology||Male||Oxygen/metabolism||Running/physiology||Young Adult				2020 Aug 13	20200813		20201222	20240329	2020/12/23 06:00	2020/08/15 06:00	MEDLINE	epublish	2020/04/02 00:00 [received]||2020/08/04 00:00 [accepted]||2020/08/15 06:00 [entrez]||2020/08/15 06:00 [pubmed]||2020/12/23 06:00 [medline]||2020/08/13 00:00 [pmc-release]	10.1038/s41598-020-70762-z [pii]||70762 [pii]||10.1038/s41598-020-70762-z [doi]		10.1038/s41598-020-70762-z [doi] 13732
158	16531896		Cytokine responses at high altitude: effects of exercise and antioxidants at 4300 m.	Hagobian TA||Jacobs KA||Subudhi AW||Fattor JA||Rock PB||Muza SR||Fulco CS||Braun B||Grediagin A||Mazzeo RS||Cymerman A||Friedlander AL	Hagobian, Todd A||Jacobs, Kevin A||Subudhi, Andrew W||Fattor, Jill A||Rock, Paul B||Muza, Stephen R||Fulco, Charles S||Braun, Barry||Grediagin, Ann||Mazzeo, Robert S||Cymerman, Allen||Friedlander, Anne L	Veterans Affairs Palo Alto Health Care System, Palo Alto, CA 94304-1290, USA.					Med Sci Sports Exerc. 2006 Feb;38(2):276-85. doi: 10.1249/01.mss.0000188577.63910.51.		Med Sci Sports Exerc	Medicine and science in sports and exercise	0195-9131 (Print) 0195-9131 (Linking)	38	2	276-85	United States	PURPOSE: This study tested the hypothesis that antioxidant supplementation would attenuate plasma cytokine (IL-6, tumor necrosis factor (TNF)-alpha), and C-reactive protein (CRP) concentrations at rest and in response to exercise at 4300-m elevation. METHODS: A total of 17 recreationally trained men were matched and assigned to an antioxidant (N = 9) or placebo (N = 8) group in a double-blinded f…		eng	Journal Article||Randomized Controlled Trial||Research Support, U.S. Gov't, Non-P.H.S.	Adult||*Altitude||Analysis of Variance||Antioxidants/*administration & dosage||Body Composition||C-Reactive Protein/*metabolism||Catecholamines/blood||Double-Blind Method||Energy Intake||Energy Metabolism||Exercise/*physiology||Humans||Interleukin-6/*blood||Male||Prospective Studies||Surveys and Questionnaires||Tumor Necrosis Factor-alpha/*metabolism				2006 Feb			20060623	20151119	2006/06/24 09:00	2006/03/15 09:00	MEDLINE	ppublish	2006/03/15 09:00 [pubmed]||2006/06/24 09:00 [medline]||2006/03/15 09:00 [entrez]	00005768-200602000-00013 [pii]||10.1249/01.mss.0000188577.63910.51 [doi]
159	28166839	PMC5292785	Pre-flight evaluation of adult patients with cystic fibrosis: a cross-sectional study.	Edvardsen E||Akero A||Skjonsberg OH||Skrede B	Edvardsen, Elisabeth||Akero, Aina||Skjonsberg, Ole Henning||Skrede, Bjorn	Department of Pulmonary Medicine, Oslo University Hospital, Ulleval, Oslo, Norway. elisabeth.edvardsen@nih.no.||Department of Sports Medicine, Norwegian School of Sport Sciences, Oslo, Norway. elisabeth.edvardsen@nih.no.||Department of Pulmonary Medicine, Oslo University Hospital, Ulleval, Oslo, Norway.||Department of Pulmonary Medicine, Oslo University Hospital, Ulleval, Oslo, Norway.||Faculty o…					BMC Res Notes. 2017 Feb 6;10(1):84. doi: 10.1186/s13104-017-2386-2.		BMC Res Notes	BMC research notes	1756-0500 (Electronic) 1756-0500 (Linking)	10	1	84	England	BACKGROUND: Air travel may imply a health hazard for patients with cystic fibrosis (CF) due to hypobaric environment in the aircraft cabin. The objective was to identify pre-flight variables, which might predict severe hypoxaemia in adult CF patients during air travel. METHODS: Thirty adult CF-patients underwent pre-flight evaluation with spirometry, arterial oxygen tension (PaO(2)), pulse oximet…		eng	Clinical Trial||Journal Article||Observational Study	Adult||Aerospace Medicine/*methods||*Air Travel||*Aircraft||Altitude||Cross-Sectional Studies||Cystic Fibrosis/*physiopathology||Female||Humans||Hypoxia/*physiopathology||Male||Middle Aged||Oximetry/methods||Oxygen/metabolism||Respiratory Function Tests/methods||Retrospective Studies||Spirometry/methods||Young Adult				2017 Feb 6	20170206		20170227	20181113	2017/02/28 06:00	2017/02/09 06:00	MEDLINE	epublish	2015/10/03 00:00 [received]||2017/01/13 00:00 [accepted]||2017/02/08 06:00 [entrez]||2017/02/09 06:00 [pubmed]||2017/02/28 06:00 [medline]||2017/02/06 00:00 [pmc-release]	10.1186/s13104-017-2386-2 [pii]||2386 [pii]||10.1186/s13104-017-2386-2 [doi]		10.1186/s13104-017-2386-2 [doi] 84		ClinicalTrials.gov/NCT01569880
160	35334313		Practical considerations in the management of inhaled prostacyclin therapy for pulmonary hypertension associated with interstitial lung disease (WHO group 3).	Lee C||Hamlyn J||Porcelli J||Schmit A	Lee, Charlie||Hamlyn, Joan||Porcelli, Julie||Schmit, Ann	Brigham and Women's Hospital, USA. Electronic address: clee39@bwh.harvard.edu.||University of Louisville, USA.||New York Presbyterian Hospital, USA.||Ascension St. Vincent Medical Group, Indianapolis, USA.					Respir Med. 2022 May;196:106806. doi: 10.1016/j.rmed.2022.106806. Epub 2022 Mar 12.		Respir Med	Respiratory medicine	1532-3064 (Electronic) 0954-6111 (Linking)	196		106806	England	Pulmonary hypertension (PH), as a consequence of lung disease or hypoxia, has been classified as Group 3 PH by the World Symposium on Pulmonary Hypertension. The most common lung diseases associated with Group 3 PH are chronic obstructive pulmonary disease (COPD) and interstitial lung disease (ILD). PH in ILD (PH-ILD) is associated with reduced exercise capacity, greater supplemental oxygen needs…	Copyright (c) 2022 The Authors. Published by Elsevier Ltd.. All rights reserved.	eng	Journal Article||Research Support, Non-U.S. Gov't||Review	Epoprostenol/therapeutic use||Humans||*Hypertension, Pulmonary||*Lung Diseases, Interstitial/complications/drug therapy||Prostaglandins I/therapeutic use||Quality of Life||World Health Organization				2022 May	20220312		20220426	20220525	2022/04/27 06:00	2022/03/26 06:00	MEDLINE	ppublish	2021/11/04 00:00 [received]||2022/02/12 00:00 [revised]||2022/03/06 00:00 [accepted]||2022/03/26 06:00 [pubmed]||2022/04/27 06:00 [medline]||2022/03/25 20:08 [entrez]	S0954-6111(22)00071-3 [pii]||10.1016/j.rmed.2022.106806 [doi]		S0954-6111(22)00071-3 [pii] 10.1016/j.rmed.2022.106806 [doi]
161	28394459		Ergogenic properties of metformin in simulated high altitude.	Scalzo RL||Paris HL||Binns SE||Davis JL||Beals JW||Melby CL||Luckasen GJ||Hickey MS||Miller BF||Hamilton KL||Bell C	Scalzo, Rebecca L||Paris, Hunter L||Binns, Scott E||Davis, Janelle L||Beals, Joseph W||Melby, Christopher L||Luckasen, Gary J||Hickey, Matthew S||Miller, Benjamin F||Hamilton, Karyn L||Bell, Christopher	Department of Health and Exercise Science, Colorado State University, Fort Collins, CO, USA.||Department of Health and Exercise Science, Colorado State University, Fort Collins, CO, USA.||Department of Health and Exercise Science, Colorado State University, Fort Collins, CO, USA.||Department of Health and Exercise Science, Colorado State University, Fort Collins, CO, USA.||Department of Health an…					Clin Exp Pharmacol Physiol. 2017 Jul;44(7):729-738. doi: 10.1111/1440-1681.12761.		Clin Exp Pharmacol Physiol	Clinical and experimental pharmacology & physiology	1440-1681 (Electronic) 0305-1870 (Linking)	44	7	729-738	Australia	Metformin augments glucose/glycogen regulation and may acutely promote fatigue resistance during high-intensity exercise. In hypobaric environments, such as high altitude, the important contribution of carbohydrates to physiological function is accentuated as glucose/glycogen dependence is increased. Because hypoxia/hypobaria decreases insulin sensitivity, replenishing skeletal muscle glycogen in…	(c) 2017 John Wiley & Sons Australia, Ltd.	eng	Journal Article||Randomized Controlled Trial	Adult||*Altitude||Athletic Performance/*physiology||Exercise/physiology||Glycogen/metabolism||Humans||Metformin/*pharmacology||Muscle, Skeletal/drug effects/metabolism/physiology||Performance-Enhancing Substances/*pharmacology				2017 Jul			20180321	20180609	2018/03/22 06:00	2017/04/11 06:00	MEDLINE	ppublish	2016/12/16 00:00 [received]||2017/03/22 00:00 [revised]||2017/03/28 00:00 [accepted]||2017/04/11 06:00 [pubmed]||2018/03/22 06:00 [medline]||2017/04/11 06:00 [entrez]	10.1111/1440-1681.12761 [doi]		10.1111/1440-1681.12761 [doi]					Clin Exp Pharmacol Physiol. 2017 Aug;44(8):903. doi: 10.1111/1440-1681.12782.||PMID: 28500767
162	34051342		Marching to the Beet: The effect of dietary nitrate supplementation on high altitude exercise performance and adaptation during a military trekking expedition.	Marshall AR||Rimmer JE||Shah N||Bye K||Kipps C||Woods DR||O'Hara J||Boos CJ||Barlow M	Marshall, Anna R||Rimmer, Joanna E||Shah, Nishma||Bye, Kyo||Kipps, Courtney||Woods, David R||O'Hara, John||Boos, Christopher J||Barlow, Matthew	Department of Surgical and Interventional Sciences, Institute of Sport, Exercise & Health, UCL, London, WC1E 6B, UK. Electronic address: anna.marshall.17@ucl.ac.uk.||Defence Medical Services, Lichfield, WS14 9PY, UK.||Department of Surgical and Interventional Sciences, Institute of Sport, Exercise & Health, UCL, London, WC1E 6B, UK.||Defence Medical Services, Lichfield, WS14 9PY, UK.||Department …					Nitric Oxide. 2021 Sep 1;113-114:70-77. doi: 10.1016/j.niox.2021.05.002. Epub 2021 May 27.		Nitric Oxide	Nitric oxide : biology and chemistry	1089-8611 (Electronic) 1089-8603 (Linking)	113-114		70-77	United States	PURPOSE: The aim was to investigate the effect of dietary nitrate supplementation (in the form of beetroot juice, BRJ) for 20 days on salivary nitrite (a potential precursor of bioactive nitric oxide), exercise performance and high altitude (HA) acclimatisation in field conditions (hypobaric hypoxia). METHODS: This was a single-blinded randomised control study of 22 healthy adult participants (12…	Copyright (c) 2021 Elsevier Inc. All rights reserved.	eng	Journal Article||Randomized Controlled Trial||Research Support, Non-U.S. Gov't	Adaptation, Physiological/*physiology||Adult||Altitude||Dietary Supplements||Exercise/*physiology||Female||Fruit and Vegetable Juices/*analysis||Humans||Hypoxia/*blood||Male||Military Personnel||Nitrates/administration & dosage/*blood/metabolism||Nitrites/*blood				2021 Sep 1	20210527		20220117	20220117	2022/01/18 06:00	2021/05/30 06:00	MEDLINE	ppublish	2020/10/27 00:00 [received]||2021/03/19 00:00 [revised]||2021/05/23 00:00 [accepted]||2021/05/30 06:00 [pubmed]||2022/01/18 06:00 [medline]||2021/05/29 20:11 [entrez]	S1089-8603(21)00054-9 [pii]||10.1016/j.niox.2021.05.002 [doi]		S1089-8603(21)00054-9 [pii] 10.1016/j.niox.2021.05.002 [doi]
163	24668421		"Live High-Train High" increases hemoglobin mass in Olympic swimmers.	Bonne TC||Lundby C||Jorgensen S||Johansen L||Mrgan M||Bech SR||Sander M||Papoti M||Nordsborg NB	Bonne, Thomas Christian||Lundby, Carsten||Jorgensen, Susanne||Johansen, Lars||Mrgan, Monija||Bech, Signe Refsgaard||Sander, Mikael||Papoti, Marcelo||Nordsborg, Nikolai Baastrup	Department of Nutrition, Exercise and Sport Sciences, Faculty of Science, University of Copenhagen, Copenhagen, Denmark.					Eur J Appl Physiol. 2014;114(7):1439-49. doi: 10.1007/s00421-014-2863-4. Epub 2014 Mar 27.		Eur J Appl Physiol	European journal of applied physiology	1439-6327 (Electronic) 1439-6319 (Linking)	114	7	1439-49	Germany	PURPOSE: This study tested whether 3-4 weeks of classical "Live High-Train High" (LHTH) altitude training increases swim-specific VO2max through increased hemoglobin mass (Hbmass). METHODS: Ten swimmers lived and trained for more than 3 weeks between 2,130 and 3,094 m of altitude, and a control group of ten swimmers followed the same training at sea-level (SL). Body composition was examined using…		eng	Journal Article||Research Support, Non-U.S. Gov't	Absorptiometry, Photon||*Acclimatization||Adolescent||*Altitude||Athletic Performance||Biomarkers/blood||Body Composition||Breath Tests||Female||Hemoglobins/*metabolism||Humans||Male||Oxygen Consumption||Physical Conditioning, Human/*methods||*Swimming||Task Performance and Analysis||Time Factors||Young Adult				2014	20140327		20150123	20211021	2015/01/24 06:00	2014/03/29 06:00	MEDLINE	ppublish	2013/10/23 00:00 [received]||2014/02/26 00:00 [accepted]||2014/03/27 06:00 [entrez]||2014/03/29 06:00 [pubmed]||2015/01/24 06:00 [medline]	10.1007/s00421-014-2863-4 [doi]		10.1007/s00421-014-2863-4 [doi]
164	35867073		Skeletal muscle fiber type-specific expressions of mechanosensors integrin-linked kinase, talin, and vinculin and their modulation by loading and environmental conditions in humans.	Andresen B||de Marees M||Schiffer T||Bloch W||Suhr F	Andresen, Bernhard||de Marees, Markus||Schiffer, Thorsten||Bloch, Wilhelm||Suhr, Frank	Department of Molecular and Cellular Sport Medicine, German Sport University Cologne, Cologne, Germany.||Institute of Sports Medicine and Sports Nutrition, Ruhr University Bochum, Bochum, Germany.||Outpatient Clinic for Sports Traumatology and Public Health Consultation, Cologne, Germany.||Department of Molecular and Cellular Sport Medicine, German Sport University Cologne, Cologne, Germany.||Exe…					FASEB J. 2022 Aug;36(8):e22458. doi: 10.1096/fj.202101377RR.		FASEB J	FASEB journal : official publication of the Federation of American Societies for Experimental Biology	1530-6860 (Electronic) 0892-6638 (Linking)	36	8	e22458	United States	Mechanosensors control muscle integrity as demonstrated in mice. However, no information is available in human muscle about the distribution of mechanosensors and their adaptations to mechanical loading and environmental conditions (hypoxia). Here, we hypothesized that mechanosensors show fiber-type-specific distributions and that loading and environmental conditions specifically regulate mechano…	(c) 2022 Federation of American Societies for Experimental Biology.	eng	Journal Article||Randomized Controlled Trial||Research Support, Non-U.S. Gov't	Humans||Hypoxia/metabolism||Male||*Muscle Fibers, Skeletal/metabolism||Muscle, Skeletal/metabolism||Protein Serine-Threonine Kinases||*Talin/metabolism||Vinculin				2022 Aug			20220726	20220901	2022/07/27 06:00	2022/07/23 06:00	MEDLINE	ppublish	2022/07/02 00:00 [revised]||2021/09/01 00:00 [received]||2022/07/07 00:00 [accepted]||2022/07/22 11:03 [entrez]||2022/07/23 06:00 [pubmed]||2022/07/27 06:00 [medline]	10.1096/fj.202101377RR [doi]		10.1096/fj.202101377RR [doi]
165	1481177	PMC464043	Portable liquid oxygen and exercise ability in severe respiratory disability.	Leach RM||Davidson AC||Chinn S||Twort CH||Cameron IR||Bateman NT	Leach, R M||Davidson, A C||Chinn, S||Twort, C H||Cameron, I R||Bateman, N T	Department of Medicine, United Medical School, St Thomas's Hospital, London.					Thorax. 1992 Oct;47(10):781-9. doi: 10.1136/thx.47.10.781.		Thorax	Thorax	0040-6376 (Print) 1468-3296 (Electronic) 0040-6376 (Linking)	47	10	781-9	England	BACKGROUND: The development of portable liquid oxygen systems, capable of delivering high flow rate oxygen for long periods, justifies reassessment of the value of supplemental oxygen to aid exercise tolerance in patients with chronic respiratory insufficiency. The type of exercise test and the low oxygen flow rates previously used may account for the variable and often poor responses to suppleme…		eng	Clinical Trial||Journal Article||Randomized Controlled Trial||Research Support, Non-U.S. Gov't	Ambulatory Care||Persons with Disabilities||*Exercise||Exercise Tolerance||Female||Forced Expiratory Volume||Humans||Lung/physiopathology||Male||Middle Aged||Oxygen/blood/*therapeutic use||Partial Pressure||Physical Endurance||Respiration Disorders/blood/physiopathology/*therapy||Total Lung Capacity||Walking				1992 Oct			19930211	20250103	1992/10/01 00:01	1992/10/01 00:00	MEDLINE	ppublish	1992/10/01 00:00 [pubmed]||1992/10/01 00:01 [medline]||1992/10/01 00:00 [entrez]||1995/10/01 00:00 [pmc-release]	10.1136/thx.47.10.781 [doi]								Thorax 1993 Feb;48(2):192
166	26630309		Effect of Acute Dietary Nitrate Consumption on Oxygen Consumption During Submaximal Exercise in Hypobaric Hypoxia.	Carriker CR||Mermier CM||Van Dusseldorp TA||Johnson KE||Beltz NM||Vaughan RA||McCormick JJ||Cole NH||Witt CC||Gibson AL	Carriker, Colin R||Mermier, Christine M||Van Dusseldorp, Trisha A||Johnson, Kelly E||Beltz, Nicholas M||Vaughan, Roger A||McCormick, James J||Cole, Nathan H||Witt, Christopher C||Gibson, Ann L	Dept. of Kinesiology, Recreation, and Sport, Indiana State University, Terre Haute, IN.					Int J Sport Nutr Exerc Metab. 2016 Aug;26(4):315-22. doi: 10.1123/ijsnem.2015-0144. Epub 2015 Dec 2.		Int J Sport Nutr Exerc Metab	International journal of sport nutrition and exercise metabolism	1543-2742 (Electronic) 1526-484X (Linking)	26	4	315-22	United States	Reduced partial pressure of oxygen impairs exercise performance at altitude. Acute nitrate supplementation, at sea level, may reduce oxygen cost during submaximal exercise in hypobaric hypoxia. Therefore, we investigated the metabolic response during exercise at altitude following acute nitrate consumption. Ten well-trained (61.0 +/- 7.4 ml/kg/min) males (age 28 +/- 7 yr) completed 3 experimental…		eng	Journal Article||Randomized Controlled Trial	Adult||Altitude||Beta vulgaris/chemistry||Cross-Over Studies||Diet||Dietary Supplements||Double-Blind Method||*Exercise||Exercise Tolerance||Fruit and Vegetable Juices/analysis||Heart Rate||Humans||Lactic Acid/blood||Male||Nitrates/*administration & dosage/blood||Nitrites/blood||Oxygen/*metabolism||*Oxygen Consumption||Rest||Young Adult				2016 Aug	20151202		20170427	20170427	2017/04/28 06:00	2015/12/03 06:00	MEDLINE	ppublish	2015/12/03 06:00 [entrez]||2015/12/03 06:00 [pubmed]||2017/04/28 06:00 [medline]	2015-0144 [pii]||10.1123/ijsnem.2015-0144 [doi]		10.1123/ijsnem.2015-0144 [doi]
167	27827949	PMC5133093	Carbohydrate Supplementation Influences Serum Cytokines after Exercise under Hypoxic Conditions.	Caris AV||Da Silva ET||Dos Santos SA||Lira FS||Oyama LM||Tufik S||Dos Santos RV	Caris, Aline Venticinque||Da Silva, Edgar Tavares||Dos Santos, Samile Amorim||Lira, Fabio Santos||Oyama, Lila Missae||Tufik, Sergio||Dos Santos, Ronaldo Vagner Thomatieli	Department of Psychobiology, Universidade Federal de Sao Paulo, Sao Paulo 04021-001, Brazil. alinecaris@hotmail.com.||Department of Bioscience, Universidade Federal de Sao Paulo, Santos 11060-001, Brazil. edgartavares@uol.com.br.||Department of Bioscience, Universidade Federal de Sao Paulo, Santos 11060-001, Brazil. samile.unifesp@gmail.com.||Department of Physical Education, Universidade Estadua…					Nutrients. 2016 Nov 5;8(11):706. doi: 10.3390/nu8110706.		Nutrients	Nutrients	2072-6643 (Electronic) 2072-6643 (Linking)	8	11		Switzerland	INTRODUCTION: Exercise performed at the hypoxia equivalent of an altitude of 4200 m is associated with elevated inflammatory mediators and changes in the Th1/Th2 response. By contrast, supplementation with carbohydrates has an anti-inflammatory effect when exercise is performed under normoxic conditions. The objective of this study was to evaluate the effect of carbohydrate supplementation on cyt…		eng	Journal Article||Randomized Controlled Trial	Adult||Altitude Sickness/*blood||Cytokines/*blood||Dietary Carbohydrates/*administration & dosage||Dietary Supplements||Exercise/*physiology||Humans||Inflammation/*blood||Interleukin-2/blood||Interleukin-4/blood||Interleukin-6/blood||Male||Oxygen/blood||Oxygen Consumption||Placebos||Polysaccharides/administration & dosage||Tumor Necrosis Factor-alpha/blood				2016 Nov 5	20161105		20170525	20250113	2017/05/26 06:00	2016/11/10 06:00	MEDLINE	epublish	2016/05/09 00:00 [received]||2016/07/04 00:00 [revised]||2016/07/11 00:00 [accepted]||2016/11/10 06:00 [entrez]||2016/11/10 06:00 [pubmed]||2017/05/26 06:00 [medline]||2016/11/01 00:00 [pmc-release]	nu8110706 [pii]||nutrients-08-00706 [pii]||10.3390/nu8110706 [doi]		706
168	38063644	PMC10706627	Effects of Different Protocols of Moderate-Intensity Intermittent Hypoxic Training on Mental Health and Quality of Life in Brazilian Adults Recovered from COVID-19: The AEROBICOVID Double-Blind Randomized Controlled Study.	Merellano-Navarro E||Camacho-Cardenosa M||Costa GP||Wiggers E||Marcolino Putti G||Evandro Nogueira J||Aparecida da Silva Lizzi E||Trape AA	Merellano-Navarro, Eugenio||Camacho-Cardenosa, Marta||Costa, Gabriel Peinado||Wiggers, Ester||Marcolino Putti, Germano||Evandro Nogueira, Jonatas||Aparecida da Silva Lizzi, Elisangela||Trape, Atila Alexandre	Department of Physical Activity Sciences, Faculty of Education Sciences, Universidad Catolica del Maule, Talca 3460000, Chile.||Clinical Management Unit of Endocrinology and Nutrition-GC17, Maimonides Biomedical Research Institute of Cordoba (IMIBIC), Reina Sofia University Hospital, 14004 Cordoba, Spain.||School of Physical Education and Sport of Ribeirao Preto, University of Sao Paulo (USP), Ri…					Healthcare (Basel). 2023 Nov 30;11(23):3076. doi: 10.3390/healthcare11233076.		Healthcare (Basel)	Healthcare (Basel, Switzerland)	2227-9032 (Print) 2227-9032 (Electronic) 2227-9032 (Linking)	11	23		Switzerland	The aim of this study was to investigate the effects of different protocols of moderate-intensity intermittent hypoxic training in patients who had recovered from COVID-19 on quality of life (QoL) and mental health. The sample of this clinical trial-controlled double-blind study consisted of 67 participants aged 30-69 years, who were organized randomly according to Normoxia, Hypoxia, Hypoxia Reco…		eng	Journal Article					2023 Nov 30	20231130			20231208	2023/12/08 12:43	2023/12/08 12:42	PubMed-not-MEDLINE	epublish	2023/10/09 00:00 [received]||2023/11/22 00:00 [revised]||2023/11/27 00:00 [accepted]||2023/12/08 12:43 [medline]||2023/12/08 12:42 [pubmed]||2023/12/08 10:14 [entrez]||2023/11/30 00:00 [pmc-release]	healthcare11233076 [pii]||healthcare-11-03076 [pii]||10.3390/healthcare11233076 [doi]		10.3390/healthcare11233076 [doi] 3076
169	15714291		Nutrient intake and performance during a mountain marathon: an observational study.	Kruseman M||Bucher S||Bovard M||Kayser B||Bovier PA	Kruseman, Maaike||Bucher, Sophie||Bovard, Melanie||Kayser, Bengt||Bovier, Patrick A	Department of Community Medicine, Geneva University Hospitals, Switzerland. maaike.kruseman@hcuge.ch					Eur J Appl Physiol. 2005 May;94(1-2):151-7. doi: 10.1007/s00421-004-1234-y. Epub 2005 Feb 16.		Eur J Appl Physiol	European journal of applied physiology	1439-6319 (Print) 1439-6319 (Linking)	94	1-2	151-7	Germany	In order to study nutrient intake of amateur runners during a mountain marathon, compliance with recommendations, and association with performance, an intake of 42 participants in a Swiss mountain marathon was assessed by direct observation. Data on demographics, dietary preparation and race experience were obtained by questionnaires. Anthropometrical measures were performed before and after the …		eng	Clinical Trial||Journal Article||Randomized Controlled Trial	Adaptation, Physiological/physiology||Adult||Aged||Aging/physiology||*Altitude||Body Constitution/*physiology||Cohort Studies||Eating/*physiology||Energy Metabolism/physiology||Female||Humans||Male||Middle Aged||Nutritional Physiological Phenomena||Physical Endurance/*physiology||Physical Fitness/*physiology||Psychomotor Performance/*physiology||Running/*physiology||Surveys and Questionnaires				2005 May	20050216		20050811	20181113	2005/08/12 09:00	2005/02/17 09:00	MEDLINE	ppublish	2004/03/12 00:00 [accepted]||2005/02/17 09:00 [pubmed]||2005/08/12 09:00 [medline]||2005/02/17 09:00 [entrez]	10.1007/s00421-004-1234-y [doi]
170	34684557	PMC8538808	The Effects of Sodium Phosphate Supplementation on the Cardiorespiratory System and Gross Efficiency during Exercise under Hypoxia in Male Cyclists: A Randomized, Placebo-Controlled, Cross-Over Study.	Ploszczyca K||Gajda R||Czuba M	Ploszczyca, Kamila||Gajda, Robert||Czuba, Milosz	Department of Kinesiology, Institute of Sport, 01-982 Warsaw, Poland.||Center for Sports Cardiology, Gajda-Med Medical Center, 06-100 Pultusk, Poland.||Department of Kinesiology, Institute of Sport, 01-982 Warsaw, Poland.					Nutrients. 2021 Oct 11;13(10):3556. doi: 10.3390/nu13103556.		Nutrients	Nutrients	2072-6643 (Electronic) 2072-6643 (Linking)	13	10		Switzerland	The main aim of this study was to evaluate the effects of six days of tri-sodium phosphate (SP) supplementation on the cardiorespiratory system and gross efficiency (GE) during exercise under hypoxia in cyclists. Twenty trained male cyclists received SP (50 mg.kg(-1) of fat-free mass/day) or placebo for six days in a randomized, cross-over study, with a three-week washout period between supplemen…		eng	Journal Article||Randomized Controlled Trial	Adult||Bicycling/*physiology||Cardiorespiratory Fitness/*physiology||Cross-Over Studies||*Dietary Supplements||Double-Blind Method||Exercise Test||Heart Rate/drug effects||Humans||Hypoxia/*physiopathology/therapy||Male||Oxygen Consumption/drug effects||Phosphates/blood/*pharmacology||Physical Endurance/drug effects||Stroke Volume/drug effects	2019/33/N/NZ7/00376/National Science Center/			2021 Oct 11	20211011		20211117	20211117	2021/11/18 06:00	2021/10/24 06:00	MEDLINE	epublish	2021/09/09 00:00 [received]||2021/10/07 00:00 [revised]||2021/10/08 00:00 [accepted]||2021/10/23 01:18 [entrez]||2021/10/24 06:00 [pubmed]||2021/11/18 06:00 [medline]||2021/10/11 00:00 [pmc-release]	nu13103556 [pii]||nutrients-13-03556 [pii]||10.3390/nu13103556 [doi]		10.3390/nu13103556 [doi] 3556
171	11252695		Acute mountain sickness; prophylactic benefits of antioxidant vitamin supplementation at high altitude.	Bailey DM||Davies B	Bailey, D M||Davies, B	Health and Exercise Sciences, Research Laboratory, School of Applied Sciences, University of Glamorgan, Pontypridd, South Wales, UK. dbailey1@glam.ac.uk					High Alt Med Biol. 2001 Spring;2(1):21-9. doi: 10.1089/152702901750067882.		High Alt Med Biol	High altitude medicine & biology	1527-0297 (Print) 1527-0297 (Linking)	2	1	21-9	United States	Acute mountain sickness; prophylactic benefits of Free-radical-mediated damage to the blood-brain barrier may be implicated in the pathophysiology of acute mountain sickness (AMS). To indirectly examine this, we conducted a randomized double-blind placebo-controlled trial to assess the potentially prophylactic benefits of enteral antioxidant vitamin supplementation during ascent to high altitude.…		eng	Clinical Trial||Journal Article||Randomized Controlled Trial	Adult||*Altitude||Altitude Sickness/*prevention & control||Antioxidants/*therapeutic use||Double-Blind Method||Female||Humans||Male||Mountaineering||Oximetry||Vitamins/*therapeutic use				2001 Spring			20010510	20041117	2001/05/22 10:01	2001/03/17 10:00	MEDLINE	ppublish	2001/03/17 10:00 [pubmed]||2001/05/22 10:01 [medline]||2001/03/17 10:00 [entrez]	10.1089/152702901750067882 [doi]
172	15879171		Carbohydrate supplementation improves time-trial cycle performance during energy deficit at 4,300-m altitude.	Fulco CS||Kambis KW||Friedlander AL||Rock PB||Muza SR||Cymerman A	Fulco, C S||Kambis, K W||Friedlander, A L||Rock, P B||Muza, S R||Cymerman, A	Thermal and Mountain Medicine Division, USARIEM, Natick, MA 01760-5007, USA. Charles.Fulco@US.Army.mil					J Appl Physiol (1985). 2005 Sep;99(3):867-76. doi: 10.1152/japplphysiol.00019.2005. Epub 2005 May 5.		J Appl Physiol (1985)	Journal of applied physiology (Bethesda, Md. : 1985)	8750-7587 (Print) 0161-7567 (Linking)	99	3	867-76	United States	Carbohydrate supplementation (CHOS) typically improves prolonged time-trial (TT) performance at sea level (SL). This study determined whether CHOS also improves TT performance at high altitude (ALT; 4,300 M) despite increased hypoxemia and while in negative energy balance (approximately 1,250 kcal/day). Two groups of fasting, fitness-matched men performed a 720-kJ cycle TT at SL and while living …		eng	Clinical Trial||Journal Article	Adaptation, Physiological/physiology||Adult||*Altitude||Bicycling/*physiology||Dietary Carbohydrates/*metabolism||*Dietary Supplements||Double-Blind Method||Energy Metabolism/*physiology||Humans||Male||Physical Endurance/*physiology||*Psychomotor Performance				2005 Sep	20050505		20051027	20130926	2005/10/28 09:00	2005/05/10 09:00	MEDLINE	ppublish	2005/05/10 09:00 [pubmed]||2005/10/28 09:00 [medline]||2005/05/10 09:00 [entrez]	00019.2005 [pii]||10.1152/japplphysiol.00019.2005 [doi]
173	33547951		Hepcidin response to three consecutive days of endurance training in hypoxia.	Sumi D||Hayashi N||Yamaguchi K||Badenhorst CE||Goto K	Sumi, Daichi||Hayashi, Nanako||Yamaguchi, Keiichi||Badenhorst, Claire E||Goto, Kazushige	Research Center for Urban Health and Sports, Osaka City University, Osaka, Osaka, Japan.||Research Fellow of Japan Society for the Promotion of Science, Chiyoda-ku, Tokyo, Japan.||Research Organization of Science and Technology, Ritsumeikan University, Kusatsu, Shiga, Japan.||Graduate School of Sports and Health Science, Ritsumeikan University, Kusatsu, Shiga, Japan.||Graduate School of Sports an…					Eur J Appl Physiol. 2021 Apr;121(4):1197-1205. doi: 10.1007/s00421-021-04599-3. Epub 2021 Feb 6.		Eur J Appl Physiol	European journal of applied physiology	1439-6327 (Electronic) 1439-6319 (Linking)	121	4	1197-1205	Germany	PURPOSE: The purpose of this study was to determine the effects of 3 consecutive days of endurance training in hypoxia on hepcidin responses. METHOD: Nine active healthy males completed two trials, consisting of 3 consecutive days of endurance training in either hypoxia [fraction of inspired oxygen (F(i)O(2)): 14.5%) or normoxia (F(i)O(2): 20.9%). On days 1-3, participants performed one 90 min se…		eng	Journal Article||Randomized Controlled Trial	Endurance Training/adverse effects/*methods||Ferritins/blood||Haptoglobins/analysis||Hepcidins/*blood||High-Intensity Interval Training/adverse effects/*methods||Humans||Hypoxia/blood/*physiopathology||Iron/blood||Ketone Bodies/blood||Male||Oxygen Consumption||Young Adult				2021 Apr	20210206		20211026	20211026	2021/10/27 06:00	2021/02/07 06:00	MEDLINE	ppublish	2020/10/07 00:00 [received]||2021/01/10 00:00 [accepted]||2021/02/07 06:00 [pubmed]||2021/10/27 06:00 [medline]||2021/02/06 12:07 [entrez]	10.1007/s00421-021-04599-3 [pii]||10.1007/s00421-021-04599-3 [doi]		10.1007/s00421-021-04599-3 [doi]
174	21273491	PMC3041186	Increased insulin requirements during exercise at very high altitude in type 1 diabetes.	de Mol P||de Vries ST||de Koning EJ||Gans RO||Tack CJ||Bilo HJ	de Mol, Pieter||de Vries, Suzanna T||de Koning, Eelco J P||Gans, Rijk O B||Tack, Cees J||Bilo, Henk J G	Department of Internal Medicine, Canisius Wilhelmina Hospital, Nijmegen, the Netherlands. p.demol@aig.umcn.nl					Diabetes Care. 2011 Mar;34(3):591-5. doi: 10.2337/dc10-2015. Epub 2011 Jan 27.		Diabetes Care	Diabetes care	1935-5548 (Electronic) 0149-5992 (Print) 0149-5992 (Linking)	34	3	591-5	United States	OBJECTIVE: Safe, very high altitude trekking in subjects with type 1 diabetes requires understanding of glucose regulation at high altitude. We investigated insulin requirements, energy expenditure, and glucose levels at very high altitude in relation to acute mountain sickness (AMS) symptoms in individuals with type 1 diabetes. RESEARCH DESIGN AND METHODS: Eight individuals with complication-fre…		eng	Controlled Clinical Trial||Journal Article||Research Support, Non-U.S. Gov't	Adult||Altitude||Blood Glucose/drug effects||Diabetes Mellitus, Type 1/*drug therapy/*physiopathology||Energy Intake/physiology||Energy Metabolism/physiology||Exercise/*physiology||Female||Humans||Insulin/*administration & dosage/*therapeutic use||Male				2011 Mar	20110127		20110608	20211020	2011/06/09 06:00	2011/01/29 06:00	MEDLINE	ppublish	2011/01/29 06:00 [entrez]||2011/01/29 06:00 [pubmed]||2011/06/09 06:00 [medline]||2012/03/01 00:00 [pmc-release]	dc10-2015 [pii]||2015 [pii]||10.2337/dc10-2015 [doi]		10.2337/dc10-2015 [doi]
175	25344270		Systemic oxidative-nitrosative-inflammatory stress during acute exercise in hypoxia; implications for microvascular oxygenation and aerobic capacity.	Woodside JD||Gutowski M||Fall L||James PE||McEneny J||Young IS||Ogoh S||Bailey DM	Woodside, John D S||Gutowski, Mariusz||Fall, Lewis||James, Philip E||McEneny, Jane||Young, Ian S||Ogoh, Shigehiko||Bailey, Damian M	Vascular Physiology Unit, Institute of Cardiovascular Science, University College London, London, UK.||Institute of Biochemistry and Cell Biology, Shanghai Institute for Biological Sciences, Chinese Academy of Sciences, Shanghai, China.||Neurovascular Research Laboratory, Faculty of Life Sciences and Education, University of South Wales, Pontypridd, UK.||Wales Heart Research Institute, Cardiff Un…					Exp Physiol. 2014 Dec 1;99(12):1648-62. doi: 10.1113/expphysiol.2014.081265. Epub 2014 Oct 23.		Exp Physiol	Experimental physiology	1469-445X (Electronic) 0958-0670 (Linking)	99	12	1648-62	England	Exercise performance in hypoxia may be limited by a critical reduction in cerebral and skeletal tissue oxygenation, although the underlying mechanisms remain unclear. We examined whether increased systemic free radical accumulation during hypoxia would be associated with elevated microvascular deoxygenation and reduced maximal aerobic capacity (V̇O2 max ). Eleven healthy men were randomly assigne…	(c) 2014 The Authors. Experimental Physiology (c) 2014 The Physiological Society.	eng	Journal Article||Randomized Controlled Trial||Research Support, Non-U.S. Gov't	Adolescent||Adult||Exercise/*physiology||Exercise Tolerance/*physiology||Heart Rate/physiology||Humans||Hypoxia/*physiopathology||Inflammation/*physiopathology||Male||Microvessels/physiology||Oxidative Stress/*physiology||Oxygen Consumption/physiology||Single-Blind Method||Young Adult				2014 Dec 1	20141023		20150723	20161125	2015/07/24 06:00	2014/10/26 06:00	MEDLINE	ppublish	2014/10/26 06:00 [entrez]||2014/10/26 06:00 [pubmed]||2015/07/24 06:00 [medline]	expphysiol.2014.081265 [pii]||10.1113/expphysiol.2014.081265 [doi]		10.1113/expphysiol.2014.081265 [doi]
176	32955164		Hematological adaptations and detection of recombinant human erythropoietin combined with chronic hypoxia.	Bejder J||Breenfeldt Andersen A||Bonne TC||Linkis J||Olsen NV||Huertas JR||Nordsborg NB	Bejder, Jacob||Breenfeldt Andersen, Andreas||Bonne, Thomas Christian||Linkis, Jesper||Olsen, Niels Vidiendal||Huertas, Jesus Rodriguez||Nordsborg, Nikolai Baastrup	Department of Nutrition, Exercise and Sports (NEXS), University of Copenhagen, Copenhagen, Denmark.||Department of Nutrition, Exercise and Sports (NEXS), University of Copenhagen, Copenhagen, Denmark.||Department of Nutrition, Exercise and Sports (NEXS), University of Copenhagen, Copenhagen, Denmark.||Department of Nutrition, Exercise and Sports (NEXS), University of Copenhagen, Copenhagen, Denma…					Drug Test Anal. 2021 Feb;13(2):360-368. doi: 10.1002/dta.2931. Epub 2020 Sep 27.		Drug Test Anal	Drug testing and analysis	1942-7611 (Electronic) 1942-7603 (Linking)	13	2	360-368	England	This study evaluated whether recombinant human erythropoietin (rhEpo) treatment combined with chronic hypoxia provided an additive erythropoietic response and whether the athlete biological passport (ABP) sensitivity improved with hypoxia. Two interventions were completed, each containing 4 weeks baseline, 4 weeks exposure at sea level or 2,320 m of altitude, and 4 weeks follow-up. Participants w…	(c) 2020 John Wiley & Sons, Ltd.	eng	Journal Article	Adult||Altitude||Athletes||Erythropoiesis/drug effects||Erythropoietin/*administration & dosage/blood/pharmacology||Female||Humans||Hypoxia/*blood||Male||Recombinant Proteins/administration & dosage/blood/pharmacology||Young Adult	World Anti-Doping Agency/			2021 Feb	20200927		20211021	20211021	2023/02/25 06:00	2020/09/22 06:00	MEDLINE	ppublish	2020/07/25 00:00 [received]||2020/08/31 00:00 [revised]||2020/09/09 00:00 [accepted]||2020/09/22 06:00 [pubmed]||2023/02/25 06:00 [medline]||2020/09/21 08:43 [entrez]	10.1002/dta.2931 [doi]		10.1002/dta.2931 [doi]
177	22129615		Effects of adenosine, exercise, and moderate acute hypoxia on energy substrate utilization of human skeletal muscle.	Heinonen I||Kemppainen J||Kaskinoro K||Peltonen JE||Sipila HT||Nuutila P||Knuuti J||Boushel R||Kalliokoski KK	Heinonen, Ilkka||Kemppainen, Jukka||Kaskinoro, Kimmo||Peltonen, Juha E||Sipila, Hannu T||Nuutila, Pirjo||Knuuti, Juhani||Boushel, Robert||Kalliokoski, Kari K	Turku PET Centre, Finland. ilkka.heinonen@utu.fi					Am J Physiol Regul Integr Comp Physiol. 2012 Feb 1;302(3):R385-90. doi: 10.1152/ajpregu.00245.2011. Epub 2011 Nov 30.		Am J Physiol Regul Integr Comp Physiol	American journal of physiology. Regulatory, integrative and comparative physiology	1522-1490 (Electronic) 0363-6119 (Linking)	302	3	R385-90	United States	Glucose metabolism increases in hypoxia and can be influenced by endogenous adenosine, but the role of adenosine for regulating glucose metabolism at rest or during exercise in hypoxia has not been elucidated in humans. We studied the effects of exogenous adenosine on human skeletal muscle glucose uptake and other blood energy substrates [free fatty acid (FFA) and lactate] by infusing adenosine i…		eng	Clinical Trial||Journal Article||Research Support, Non-U.S. Gov't	Adenosine/administration & dosage/*pharmacology||Adult||Energy Metabolism/*drug effects/physiology||Exercise/*physiology||Fatty Acids, Nonesterified/metabolism||Glucose/metabolism||Humans||Hypoxia/*physiopathology||Infusions, Intra-Arterial||Lactates/metabolism||Male||Muscle, Skeletal/drug effects/*metabolism||Positron-Emission Tomography||Receptors, Purinergic P1/drug effects/physiology||Rest/ph…				2012 Feb 1	20111130		20120419	20200930	2012/04/20 06:00	2011/12/02 06:00	MEDLINE	ppublish	2011/12/02 06:00 [entrez]||2011/12/02 06:00 [pubmed]||2012/04/20 06:00 [medline]	ajpregu.00245.2011 [pii]||10.1152/ajpregu.00245.2011 [doi]		10.1152/ajpregu.00245.2011 [doi]
178	11585150		Physical training with and without oxygen in patients with chronic obstructive pulmonary disease and exercise-induced hypoxaemia.	Wadell K||Henriksson-Larsen K||Lundgren R	Wadell, K||Henriksson-Larsen, K||Lundgren, R	Department of Respiratory Medicine and Allergy, University Hospital, Umea, Sweden. karin.wadell@physiother.umu.se					J Rehabil Med. 2001 Sep;33(5):200-5. doi: 10.1080/165019701750419581.		J Rehabil Med	Journal of rehabilitation medicine	1650-1977 (Print) 1650-1977 (Linking)	33	5	200-5	Sweden	A randomized, controlled, single-blind study was performed on 20 patients with chronic obstructive pulmonary disease and exercise-induced hypoxaemia. Ten patients each were randomly assigned to one of two groups, one training with air and the other training with oxygen. There were no significant differences between the groups regarding values measured prior to the study. The patients trained 3 ti…		eng	Clinical Trial||Comparative Study||Journal Article||Randomized Controlled Trial||Research Support, Non-U.S. Gov't	Aged||Carbon Dioxide/analysis||Exercise/*physiology||Exercise Test||Exercise Therapy||Female||Humans||Hypoxia/*etiology/metabolism||Lactic Acid/analysis||Male||Middle Aged||Oxygen/analysis/*therapeutic use||Pulmonary Disease, Chronic Obstructive/metabolism/*rehabilitation||Single-Blind Method||Sweden||Time Factors||Treatment Outcome				2001 Sep			20020129	20191105	2002/01/30 10:01	2001/10/05 10:00	MEDLINE	ppublish	2001/10/05 10:00 [pubmed]||2002/01/30 10:01 [medline]||2001/10/05 10:00 [entrez]	10.1080/165019701750419581 [doi]
179	25055880		Unilateral bicep curl hemodynamics: Low-pressure continuous vs high-pressure intermittent blood flow restriction.	Brandner CR||Kidgell DJ||Warmington SA	Brandner, C R||Kidgell, D J||Warmington, S A	Centre for Physical Activity and Nutrition Research, School of Exercise and Nutrition Sciences, Deakin University, Burwood, Victoria, Australia.||Centre for Physical Activity and Nutrition Research, School of Exercise and Nutrition Sciences, Deakin University, Burwood, Victoria, Australia.||Centre for Physical Activity and Nutrition Research, School of Exercise and Nutrition Sciences, Deakin Univ…					Scand J Med Sci Sports. 2015 Dec;25(6):770-7. doi: 10.1111/sms.12297. Epub 2014 Jul 23.		Scand J Med Sci Sports	Scandinavian journal of medicine & science in sports	1600-0838 (Electronic) 0905-7188 (Linking)	25	6	770-7	Denmark	Light-load exercise training with blood flow restriction (BFR) increases muscle strength and size. However, the hemodynamics of BFR exercise appear elevated compared with non-BFR exercise. This questions the suitability of BFR in special/clinical populations. Nevertheless, hemodynamics of standard prescription protocols for BFR and traditional heavy-load exercise have not been compared. We invest…	(c) 2015 John Wiley & Sons A/S. Published by John Wiley & Sons Ltd.	eng	Comparative Study||Journal Article||Randomized Controlled Trial||Research Support, Non-U.S. Gov't	Adult||Arm||Blood Pressure||Cross-Over Studies||Exercise/*physiology||Heart Rate||*Hemodynamics||Humans||Male||Muscle, Skeletal/*physiology||Regional Blood Flow/*physiology||Resistance Training/*methods||Stroke Volume||Vascular Resistance||Young Adult				2015 Dec	20140723		20160901	20220410	2016/09/02 06:00	2014/07/25 06:00	MEDLINE	ppublish	2014/06/23 00:00 [accepted]||2014/07/25 06:00 [entrez]||2014/07/25 06:00 [pubmed]||2016/09/02 06:00 [medline]	10.1111/sms.12297 [doi]		10.1111/sms.12297 [doi]
180	27593617		Effects of dietary nitrate supplementation on symptoms of acute mountain sickness and basic physiological responses in a group of male adolescents during ascent to Mount Everest Base Camp.	Hennis PJ||Mitchell K||Gilbert-Kawai E||Bountziouka V||Wade A||Feelisch M||Grocott MP||Martin DS	Hennis, Philip J||Mitchell, Kay||Gilbert-Kawai, Edward||Bountziouka, Vassiliki||Wade, Angie||Feelisch, Martin||Grocott, Michael P||Martin, Daniel S	Manchester Metropolitan University, Department of Exercise & Sport Science, Centre for Health, Exercise & Active Living, Crewe, UK; University College London, Centre for Altitude Space and Extreme Environment Medicine, UCLH NIHR Biomedical Research Centre, Institute of Sport, Exercise and Health, London, UK. Electronic address: p.hennis@mmu.ac.uk.||University College London, Centre for Altitude S…					Nitric Oxide. 2016 Nov 30;60:24-31. doi: 10.1016/j.niox.2016.08.007. Epub 2016 Sep 2.		Nitric Oxide	Nitric oxide : biology and chemistry	1089-8611 (Electronic) 1089-8603 (Linking)	60		24-31	United States	The purpose of this study was to investigate the effects of dietary nitrate supplementation, in the form of beetroot juice, on acute mountain sickness (AMS) symptoms and physiological responses, in a group of young males trekking to Mount Everest Base Camp (EBC). Forty healthy male students (mean age (SD): 16 (1) yrs) trekked to EBC over 11 days. Following an overnight fast, each morning particip…	Copyright (c) 2016 Elsevier Inc. All rights reserved.	eng	Journal Article||Randomized Controlled Trial	Adolescent||*Altitude Sickness/drug therapy/physiopathology||*Beta vulgaris||Blood Pressure/drug effects||Dietary Supplements||*Fruit and Vegetable Juices||Heart Rate/drug effects||Humans||Male||Mountaineering||*Nitrates/administration & dosage/adverse effects/therapeutic use				2016 Nov 30	20160902		20171227	20180122	2017/12/28 06:00	2016/10/26 06:00	MEDLINE	ppublish	2016/05/20 00:00 [received]||2016/08/28 00:00 [revised]||2016/08/31 00:00 [accepted]||2016/10/26 06:00 [pubmed]||2017/12/28 06:00 [medline]||2016/09/06 06:00 [entrez]	S1089-8603(16)30141-0 [pii]||10.1016/j.niox.2016.08.007 [doi]		S1089-8603(16)30141-0 [pii] 10.1016/j.niox.2016.08.007 [doi]
181	33322280	PMC7763460	Carbohydrate and Glutamine Supplementation Attenuates the Increase in Rating of Perceived Exertion during Intense Exercise in Hypoxia Similar to 4200 m.	Caris AV||Thomatieli-Santos RV	Caris, Aline V||Thomatieli-Santos, Ronaldo V	Department of Psychobiology, Universidade Federal de Sao Paulo, Sao Paulo 04023-062, Brazil.||Department of Bioscience, Universidade Federal de Sao Paulo, Sao Paulo 11015-020, Brazil.					Nutrients. 2020 Dec 11;12(12):3797. doi: 10.3390/nu12123797.		Nutrients	Nutrients	2072-6643 (Electronic) 2072-6643 (Linking)	12	12		Switzerland	The rating of perceived exertion (RPE) indicates the feeling of fatigue. However, hypoxia worsens the condition and can worsen RPE. We evaluated whether carbohydrate and glutamine supplementation alters RPE and physiological markers in running at 70% peak oxygen uptake until exhaustion in a simulated altitude of 4500 m. Nine volunteers underwent three running tests at 70% peak oxygen uptake until…		eng	Journal Article||Randomized Controlled Trial	Adult||Altitude||Altitude Sickness/physiopathology/*psychology||Blood Gas Analysis||Dietary Carbohydrates/*administration & dosage||*Dietary Supplements||Double-Blind Method||Glutamine/*administration & dosage||Healthy Volunteers||Heart Rate/physiology||Humans||Lactic Acid/blood||Male||Oxygen Consumption/physiology||Perception/*drug effects||Physical Exertion/*physiology||Polysaccharides/administ…	2017/26563-2/Funda&#x00E7;&#x00E3;o de Amparo &#x00E0; Pesquisa do Estado de||S&#x00E3;o Paulo/			2020 Dec 11	20201211		20210423	20210423	2021/04/24 06:00	2020/12/17 06:00	MEDLINE	epublish	2020/10/18 00:00 [received]||2020/12/05 00:00 [revised]||2020/12/07 00:00 [accepted]||2020/12/16 01:03 [entrez]||2020/12/17 06:00 [pubmed]||2021/04/24 06:00 [medline]||2020/12/11 00:00 [pmc-release]	nu12123797 [pii]||nutrients-12-03797 [pii]||10.3390/nu12123797 [doi]		10.3390/nu12123797 [doi] 3797
182	36542847		Effects of hypoxic exercise on 24-hour glucose profile and substrate metabolism in overweight and obese men with impaired glucose metabolism.	van Meijel RLJ||Blaak EE||Goossens GH	van Meijel, Rens L J||Blaak, Ellen E||Goossens, Gijs H	Department of Human Biology, NUTRIM School of Nutrition and Translational Research in Metabolism, Maastricht University Medical Center+, Maastricht, The Netherlands.||Department of Human Biology, NUTRIM School of Nutrition and Translational Research in Metabolism, Maastricht University Medical Center+, Maastricht, The Netherlands.||Department of Human Biology, NUTRIM School of Nutrition and Trans…					Am J Physiol Endocrinol Metab. 2023 Feb 1;324(2):E135-E143. doi: 10.1152/ajpendo.00230.2022. Epub 2022 Dec 21.		Am J Physiol Endocrinol Metab	American journal of physiology. Endocrinology and metabolism	1522-1555 (Electronic) 0193-1849 (Linking)	324	2	E135-E143	United States	Hypoxic exercise (HE) may have more pronounced effects on glucose homeostasis than exercise under normoxic conditions (NE), but effects on 24-h glucose profile and substrate utilization remain unclear. We investigated the effects of moderate-intensity HE compared with NE on 24-h glucose profile and substrate metabolism in overweight/obese individuals. Ten overweight/obese men with impaired glucos…		eng	Journal Article||Randomized Controlled Trial||Research Support, Non-U.S. Gov't	Male||Humans||*Overweight/therapy||*Glucose||Single-Blind Method||Obesity/metabolism||Exercise/physiology||Hypoxia||Oxygen Consumption				2023 Feb 1	20221221		20230202	20230215	2023/02/03 06:00	2022/12/22 06:00	MEDLINE	ppublish	2022/12/22 06:00 [pubmed]||2023/02/03 06:00 [medline]||2022/12/21 16:42 [entrez]	10.1152/ajpendo.00230.2022 [doi]		10.1152/ajpendo.00230.2022 [doi]
183	32272260		Influence of muscle oxygenation and nitrate-rich beetroot juice supplementation on O(2) uptake kinetics and exercise tolerance.	Cocksedge SP||Breese BC||Morgan PT||Nogueira L||Thompson C||Wylie LJ||Jones AM||Bailey SJ	Cocksedge, Stuart P||Breese, Brynmor C||Morgan, Paul T||Nogueira, Leonardo||Thompson, Christopher||Wylie, Lee J||Jones, Andrew M||Bailey, Stephen J	Sport and Health Sciences, College of Life and Environmental Sciences, St. Luke's Campus, University of Exeter, Heavitree Road, Exeter, UK; School of Sport, Exercise and Health Sciences, Loughborough University, Epinal Way, Loughborough, UK.||School of Biological and Biomedical Sciences, Portland Square Building, Plymouth University, Drake Circus, Plymouth, UK.||Sport and Health Sciences, College…					Nitric Oxide. 2020 Jun 1;99:25-33. doi: 10.1016/j.niox.2020.03.007. Epub 2020 Apr 6.		Nitric Oxide	Nitric oxide : biology and chemistry	1089-8611 (Electronic) 1089-8603 (Linking)	99		25-33	United States	We tested the hypothesis that acute supplementation with nitrate (NO(3)(-))-rich beetroot juice (BR) would improve quadriceps muscle oxygenation, pulmonary oxygen uptake (V O(2)) kinetics and exercise tolerance (T(lim)) in normoxia and that these improvements would be augmented in hypoxia and attenuated in hyperoxia. In a randomised, double-blind, cross-over study, ten healthy males completed two…	Copyright (c) 2020. Published by Elsevier Inc.	eng	Journal Article||Randomized Controlled Trial	Administration, Oral||Adult||Beta vulgaris/chemistry||Cross-Over Studies||Double-Blind Method||Exercise Tolerance/*drug effects||*Fruit and Vegetable Juices||Humans||Hypoxia/prevention & control||Kinetics||Male||Nitrates/administration & dosage/*pharmacology||Nitrites/blood||Oxygen/*metabolism||Oxygen Consumption/*drug effects||Quadriceps Muscle/drug effects/*metabolism||Young Adult				2020 Jun 1	20200406		20201117	20201117	2020/11/18 06:00	2020/04/10 06:00	MEDLINE	ppublish	2019/11/18 00:00 [received]||2020/03/24 00:00 [revised]||2020/03/25 00:00 [accepted]||2020/04/10 06:00 [pubmed]||2020/11/18 06:00 [medline]||2020/04/10 06:00 [entrez]	S1089-8603(19)30332-5 [pii]||10.1016/j.niox.2020.03.007 [doi]		S1089-8603(19)30332-5 [pii] 10.1016/j.niox.2020.03.007 [doi]
184	34629067	PMC8504029	Rationale and design of the Diet Restriction and Exercise-induced Adaptations in Metastatic breast cancer (DREAM) study: a 2-arm, parallel-group, phase II, randomized control trial of a short-term, calorie-restricted, and ketogenic diet plus exercise during intravenous chemotherapy versus usual care.	Kirkham AA||King K||Joy AA||Pelletier AB||Mackey JR||Young K||Zhu X||Meza-Junco J||Basi SK||Hiller JP||Brkin T||Michalowski B||Pituskin E||Paterson DI||Courneya KS||Thompson RB||Prado CM	Kirkham, Amy A||King, Karen||Joy, Anil A||Pelletier, Andre B||Mackey, John R||Young, Kelvin||Zhu, Xiaofu||Meza-Junco, Judith||Basi, Sanraj K||Hiller, Julie Price||Brkin, Tina||Michalowski, Bonnie||Pituskin, Edith||Paterson, D Ian||Courneya, Kerry S||Thompson, Richard B||Prado, Carla M	Faculty of Kinesiology & Physical Education, University of Toronto, 422, 100 Devonshire Pl, Toronto, ON, M5S 2C9, Canada. amy.kirkham@utoronto.ca.||Cross Cancer Institute, Edmonton, AB, Canada.||University of Alberta, Edmonton, AB, Canada.||Cross Cancer Institute, Edmonton, AB, Canada.||University of Alberta, Edmonton, AB, Canada.||University of Alberta, Edmonton, AB, Canada.||Cross Cancer Instit…					BMC Cancer. 2021 Oct 10;21(1):1093. doi: 10.1186/s12885-021-08808-2.		BMC Cancer	BMC cancer	1471-2407 (Electronic) 1471-2407 (Linking)	21	1	1093	England	BACKGROUND: An underlying cause of solid tumor resistance to chemotherapy treatment is diminished tumor blood supply, which leads to a hypoxic microenvironment, dependence on anaerobic energy metabolism, and impaired delivery of intravenous treatments. Preclinical data suggest that dietary strategies of caloric restriction and low-carbohydrate intake can inhibit glycolysis, while acute exercise c…	(c) 2021. The Author(s).	eng	Clinical Trial Protocol||Journal Article	Female||Humans||Adaptation, Physiological||*Antineoplastic Agents/administration & dosage||*Breast Neoplasms/blood supply/diagnostic imaging/pathology/therapy||*Caloric Restriction||Combined Modality Therapy/methods||*Diet, Ketogenic||Dietary Carbohydrates/administration & dosage||Dietary Fats/administration & dosage||*Exercise||Infusions, Intravenous||Magnetic Resonance Imaging||Meals||Outcome A…	705816/Canadian Cancer Society/||160397/CAPMC/CIHR/Canada			2021 Oct 10	20211010		20211020	20240320	2021/10/21 06:00	2021/10/12 06:00	MEDLINE	epublish	2021/05/12 00:00 [received]||2021/09/23 00:00 [accepted]||2021/10/11 05:28 [entrez]||2021/10/12 06:00 [pubmed]||2021/10/21 06:00 [medline]||2021/10/10 00:00 [pmc-release]	10.1186/s12885-021-08808-2 [pii]||8808 [pii]||10.1186/s12885-021-08808-2 [doi]		10.1186/s12885-021-08808-2 [doi] 1093		ClinicalTrials.gov/NCT03795493
185	25900847		Hormonal and metabolic responses to repeated cycling sprints under different hypoxic conditions.	Kon M||Nakagaki K||Ebi Y||Nishiyama T||Russell AP	Kon, Michihiro||Nakagaki, Kohei||Ebi, Yoshiko||Nishiyama, Tetsunari||Russell, Aaron P	School of International Liberal Studies, Chukyo University, 101-2 Yagotohonmachi, Showa-ku, Nagoya 466-8666, Japan; Department of Sports Sciences, Japan Institute of Sports Sciences, 3-15-1 Nishigaoka, Kita-ku, Tokyo 115-0056, Japan. Electronic address: kon.michihiro@gmail.com.||Department of Sports Sciences, Japan Institute of Sports Sciences, 3-15-1 Nishigaoka, Kita-ku, Tokyo 115-0056, Japan.||…					Growth Horm IGF Res. 2015 Jun;25(3):121-6. doi: 10.1016/j.ghir.2015.03.002. Epub 2015 Apr 12.		Growth Horm IGF Res	Growth hormone & IGF research : official journal of the Growth Hormone Research Society and the International IGF Research Society	1532-2238 (Electronic) 1096-6374 (Linking)	25	3	121-6	Scotland	OBJECTIVE: Sprint exercise and hypoxic stimulus during exercise are potent factors affecting hormonal and metabolic responses. However, the effects of different hypoxic levels on hormonal and metabolic responses during sprint exercise are not known. Here, we examined the effect of different hypoxic conditions on hormonal and metabolic responses during sprint exercise. DESIGN: Seven male subjects …	Copyright (c) 2015 Elsevier Ltd. All rights reserved.	eng	Journal Article||Research Support, Non-U.S. Gov't	Adult||Exercise/*physiology||Fatty Acids, Nonesterified/*blood||Hormones/*blood||Humans||Hypoxia/*physiopathology||Male||Oxygen/*metabolism||Young Adult				2015 Jun	20150412		20160208	20161125	2016/02/09 06:00	2015/04/23 06:00	MEDLINE	ppublish	2014/12/29 00:00 [received]||2015/03/29 00:00 [revised]||2015/03/29 00:00 [accepted]||2015/04/23 06:00 [entrez]||2015/04/23 06:00 [pubmed]||2016/02/09 06:00 [medline]	S1096-6374(15)00023-4 [pii]||10.1016/j.ghir.2015.03.002 [doi]		S1096-6374(15)00023-4 [pii] 10.1016/j.ghir.2015.03.002 [doi]
186	31918720	PMC6953153	Effects of carbohydrate supplementation on aerobic exercise performance during acute high altitude exposure and after 22 days of acclimatization and energy deficit.	Bradbury KE||Berryman CE||Wilson MA||Luippold AJ||Kenefick RW||Young AJ||Pasiakos SM	Bradbury, Karleigh E||Berryman, Claire E||Wilson, Marques A||Luippold, Adam J||Kenefick, Robert W||Young, Andrew J||Pasiakos, Stefan M	Thermal and Mountain Medicine Division, US Army Research Institute of Environmental Medicine, 10 General Greene Avenue, Bldg, Natick, MA, 42, USA.||Military Nutrition Division, US Army Research Institute of Environmental Medicine, 10 General Greene Avenue, Bldg, Natick, MA, 42, USA.||Oak Ridge Institute for Science and Education, 4962 Millennium Drive, Suite, Belcamp, MD, 101, USA.||Military Nutr…					J Int Soc Sports Nutr. 2020 Jan 9;17(1):4. doi: 10.1186/s12970-020-0335-2.		J Int Soc Sports Nutr	Journal of the International Society of Sports Nutrition	1550-2783 (Electronic) 1550-2783 (Linking)	17	1	4	United States	BACKGROUND: The ergogenic effects of supplemental carbohydrate on aerobic exercise performance at high altitude (HA) may be modulated by acclimatization status. Longitudinal evaluation of potential performance benefits of carbohydrate supplementation in the same volunteers before and after acclimatization to HA have not been reported. PURPOSE: This study examined how consuming carbohydrate affect…		eng	Journal Article||Randomized Controlled Trial	*Acclimatization||*Altitude||Carbohydrates/*pharmacology||*Dietary Supplements||Exercise/*physiology||Heart Rate||Humans||Longitudinal Studies||Male||Oxygen Consumption||Physical Exertion				2020 Jan 9	20200109		20200819	20200819	2020/08/20 06:00	2020/01/11 06:00	MEDLINE	epublish	2019/10/09 00:00 [received]||2020/01/03 00:00 [accepted]||2020/01/11 06:00 [entrez]||2020/01/11 06:00 [pubmed]||2020/08/20 06:00 [medline]||2020/01/09 00:00 [pmc-release]	10.1186/s12970-020-0335-2 [pii]||335 [pii]||10.1186/s12970-020-0335-2 [doi]		10.1186/s12970-020-0335-2 [doi] 4		ClinicalTrials.gov/NCT02731066
187	19729079		Cerebral and muscle deoxygenation, hypoxic ventilatory chemosensitivity and cerebrovascular responsiveness during incremental exercise.	Peltonen JE||Paterson DH||Shoemaker JK||Delorey DS||Dumanoir GR||Petrella RJ||Kowalchuk JM	Peltonen, Juha E||Paterson, Donald H||Shoemaker, J Kevin||Delorey, Darren S||Dumanoir, Gregory R||Petrella, Robert J||Kowalchuk, John M	Unit for Sports and Exercise Medicine, Institute of Clinical Medicine, University of Helsinki, Paasikivenkatu 4, 00250 Helsinki, Finland. juha.peltonen@helsinki.fi					Respir Physiol Neurobiol. 2009 Oct 31;169(1):24-35. doi: 10.1016/j.resp.2009.08.013. Epub 2009 Sep 1.		Respir Physiol Neurobiol	Respiratory physiology & neurobiology	1878-1519 (Electronic) 1569-9048 (Linking)	169	1	24-35	Netherlands	To examine if cerebral (frontal cortex) and skeletal muscle (m. vastus lateralis) deoxygenation and cerebral blood flow velocity (V(mean)) in the middle cerebral artery differentiated between normoxic and hypoxic (end-tidal P(O)(2) 71 mmHg) conditions, and if they were associated with hypoxic ventilatory chemosensitivity and cerebrovascular responsiveness, 8 men performed incremental cycling tria…		eng	Journal Article||Research Support, Non-U.S. Gov't	Adult||Blood Flow Velocity/physiology||Blood Pressure/physiology||Cerebral Cortex/blood supply/*physiopathology||Cerebrovascular Circulation/*physiology||Exercise/*physiology||Hemoglobins/metabolism||Humans||Hypoxia/*pathology/physiopathology||Male||Muscle Fatigue/physiology||Muscle, Skeletal/blood supply/*physiopathology||Oxygen/blood||Oxygen Consumption/physiology||Pulmonary Ventilation/*physio…				2009 Oct 31	20090901		20091209	20161125	2009/12/16 06:00	2009/09/05 06:00	MEDLINE	ppublish	2009/04/29 00:00 [received]||2009/08/26 00:00 [revised]||2009/08/26 00:00 [accepted]||2009/09/05 06:00 [entrez]||2009/09/05 06:00 [pubmed]||2009/12/16 06:00 [medline]	S1569-9048(09)00259-6 [pii]||10.1016/j.resp.2009.08.013 [doi]		10.1016/j.resp.2009.08.013 [doi]
188	33345095	PMC7739752	Dietary Adjustments to Altitude Training in Elite Endurance Athletes; Impact of a Randomized Clinical Trial With Antioxidant-Rich Foods.	Koivisto-Mork AE||Paur I||Paulsen G||Garthe I||Raastad T||Bastani NE||Blomhoff R||Bohn SK	Koivisto-Mork, Anu E||Paur, Ingvild||Paulsen, Goran||Garthe, Ina||Raastad, Truls||Bastani, Nasser E||Blomhoff, Rune||Bohn, Siv K	Norwegian Olympic Sports Centre, Norwegian Olympic and Paralympic Committee and Confederation of Sports, Oslo, Norway.||Norwegian National Advisory Unit on Disease-Related Undernutrition, Oslo University Hospital, Oslo, Norway.||Norwegian Olympic Sports Centre, Norwegian Olympic and Paralympic Committee and Confederation of Sports, Oslo, Norway.||Department of Physical Performance, Norwegian Scho…					Front Sports Act Living. 2020 Aug 26;2:106. doi: 10.3389/fspor.2020.00106. eCollection 2020.		Front Sports Act Living	Frontiers in sports and active living	2624-9367 (Electronic) 2624-9367 (Linking)	2		106	Switzerland	Background: Altitude training stresses several physiological and metabolic processes and alters the dietary needs of the athletes. International Olympic Committee (IOC)'s Nutrition Expert Group suggests that athletes should increase intake of energy, carbohydrate, iron, fluid, and antioxidant-rich foods while training at altitude. Objective: We investigated whether athletes adjust their dietary i…	Copyright (c) 2020 Koivisto-Mork, Paur, Paulsen, Garthe, Raastad, Bastani, Blomhoff||and Bohn.	eng	Journal Article					2020	20200826			20201222	2020/12/22 06:01	2020/12/22 06:00	PubMed-not-MEDLINE	epublish	2020/04/27 00:00 [received]||2020/07/14 00:00 [accepted]||2020/12/21 06:11 [entrez]||2020/12/22 06:00 [pubmed]||2020/12/22 06:01 [medline]||2020/08/26 00:00 [pmc-release]	10.3389/fspor.2020.00106 [doi]		10.3389/fspor.2020.00106 [doi] 106		ClinicalTrials.gov/NCT03088891
189	30607464		Reduced skeletal-muscle perfusion and impaired ATP release during hypoxia and exercise in individuals with type 2 diabetes.	Groen MB||Knudsen TA||Finsen SH||Pedersen BK||Hellsten Y||Mortensen SP	Groen, Martin B||Knudsen, Trine A||Finsen, Stine H||Pedersen, Bente K||Hellsten, Ylva||Mortensen, Stefan P	Department of Cardiovascular and Renal Research, Institute of Molecular Medicine, University of Southern Denmark, Winslowparken 21 3, 5000, Odense, Denmark.||Centre of Inflammation and Metabolism and the Centre for Physical Activity Research, University of Copenhagen, Rigshospitalet, Copenhagen, Denmark.||Department of Cardiovascular and Renal Research, Institute of Molecular Medicine, University…					Diabetologia. 2019 Mar;62(3):485-493. doi: 10.1007/s00125-018-4790-0. Epub 2019 Jan 3.		Diabetologia	Diabetologia	1432-0428 (Electronic) 0012-186X (Linking)	62	3	485-493	Germany	AIMS/HYPOTHESIS: Plasma ATP is a potent vasodilator and is thought to play a role in the local regulation of blood flow. Type 2 diabetes is associated with reduced tissue perfusion. We aimed to examine whether individuals with type 2 diabetes have reduced plasma ATP concentrations compared with healthy control participants (case-control design). METHODS: We measured femoral arterial and venous pl…		eng	Journal Article||Research Support, Non-U.S. Gov't	Adenosine Triphosphate/*metabolism||Adult||Blood Flow Velocity/physiology||Diabetes Mellitus, Type 2/metabolism/*physiopathology||Exercise/*physiology||Female||Humans||Hypoxia/metabolism/*physiopathology||Male||Middle Aged||Muscle, Skeletal/blood supply/metabolism/*physiopathology||Regional Blood Flow/physiology||Vasodilation/physiology				2019 Mar	20190103		20190624	20200104	2019/06/25 06:00	2019/01/05 06:00	MEDLINE	ppublish	2018/08/13 00:00 [received]||2018/11/08 00:00 [accepted]||2019/01/05 06:00 [pubmed]||2019/06/25 06:00 [medline]||2019/01/05 06:00 [entrez]	10.1007/s00125-018-4790-0 [pii]||10.1007/s00125-018-4790-0 [doi]		10.1007/s00125-018-4790-0 [doi]		ClinicalTrials.gov/NCT02001766
190	28704315		Appetite Regulations After Sprint Exercise Under Hypoxic Condition in Female Athletes.	Kojima C||Kasai N||Ishibashi A||Murakami Y||Ebi K||Goto K	Kojima, Chihiro||Kasai, Nobukazu||Ishibashi, Aya||Murakami, Yukako||Ebi, Kumiko||Goto, Kazushige	Graduate School of Sport and Health Science, Ritsumeikan University, Kusatsu, Shiga, Japan.||Graduate School of Sport and Health Science, Ritsumeikan University, Kusatsu, Shiga, Japan.||Graduate School of Sport and Health Science, Ritsumeikan University, Kusatsu, Shiga, Japan.||Japan Institute of Sports Science, Nishigaoka, Kitaku, Tokyo, Japan.||Graduate School of Sport and Health Science, Ritsu…					J Strength Cond Res. 2019 Jul;33(7):1773-1780. doi: 10.1519/JSC.0000000000002131.		J Strength Cond Res	Journal of strength and conditioning research	1533-4287 (Electronic) 1064-8011 (Linking)	33	7	1773-1780	United States	Kojima, C, Kasai, N, Ishibashi, A, Murakami, Y, Ebi, K, and Goto, K. Appetite regulations after sprint exercise under hypoxic condition in female athletes. J Strength Cond Res 33(7): 1773-1780, 2019-The present study determined changes in appetite-regulating hormones and energy intake after high-intensity interval exercise (HIIT) under hypoxic conditions (HYP) in trained female athletes. Fifteen …		eng	Clinical Trial||Journal Article	Appetite Regulation/*physiology||*Athletes||Energy Intake/*physiology||Female||Ghrelin/blood||Glucagon-Like Peptide 1/blood||High-Intensity Interval Training/*methods||Humans||Hypoxia/*physiopathology||Rest/physiology||Running/physiology||Young Adult				2019 Jul			20190924	20190925	2019/09/26 06:00	2017/07/14 06:00	MEDLINE	ppublish	2017/07/14 06:00 [pubmed]||2019/09/26 06:00 [medline]||2017/07/14 06:00 [entrez]	10.1519/JSC.0000000000002131 [doi]		10.1519/JSC.0000000000002131 [doi]
191	21962052		Effects of oxygen supplementation on acute mountain sickness symptoms and functional capacity during a 2-kilometer walk test on Chajnantor plateau (5050 meters, Northern Chile).	Silva-Urra JA||Urizar C||Basualto-Alarcon C||Torrella JR||Pages T||Behn C||Viscor G	Silva-Urra, Juan A||Urizar, Constanza||Basualto-Alarcon, Carla||Torrella, Joan Ramon||Pages, Teresa||Behn, Claus||Viscor, Gines	Unidad de Fisiologia, Departamento Biomedico, Facultad de Ciencias de la Salud, Universidad de Antofagasta, Antofagasta, Chile.					Wilderness Environ Med. 2011 Sep;22(3):250-6. doi: 10.1016/j.wem.2011.05.004.		Wilderness Environ Med	Wilderness & environmental medicine	1545-1534 (Electronic) 1080-6032 (Linking)	22	3	250-6	United States	OBJECTIVE: The aim of this study was to test the hypothesis that administration of low-flow oxygen will improve physical performance in subjects unacclimatized to altitude. We evaluated the effects of oxygen supplementation on functional capacity and acute mountain sickness (AMS) symptoms in young, healthy male and female subjects who performed a 2-km fast walk test following rapid ascent to the …	Copyright (c) 2011 Wilderness Medical Society. Published by Elsevier Inc. All||rights reserved.	eng	Journal Article||Randomized Controlled Trial||Research Support, Non-U.S. Gov't	*Acclimatization||Altitude Sickness/*therapy||Female||Humans||Male||Mountaineering||Oxygen/*administration & dosage||Treatment Outcome||Young Adult				2011 Sep			20120119	20131121	2012/01/20 06:00	2011/10/04 06:00	MEDLINE	ppublish	2011/01/07 00:00 [received]||2011/04/06 00:00 [revised]||2011/05/18 00:00 [accepted]||2011/10/04 06:00 [entrez]||2011/10/04 06:00 [pubmed]||2012/01/20 06:00 [medline]	S1080-6032(11)00140-2 [pii]||10.1016/j.wem.2011.05.004 [doi]		10.1016/j.wem.2011.05.004 [doi]
192	8929605		Altitude and beta-blockade augment glucose utilization during submaximal exercise.	Roberts AC||Reeves JT||Butterfield GE||Mazzeo RS||Sutton JR||Wolfel EE||Brooks GA	Roberts, A C||Reeves, J T||Butterfield, G E||Mazzeo, R S||Sutton, J R||Wolfel, E E||Brooks, G A	University of California, Berkeley 94720, USA.					J Appl Physiol (1985). 1996 Feb;80(2):605-15. doi: 10.1152/jappl.1996.80.2.605.		J Appl Physiol (1985)	Journal of applied physiology (Bethesda, Md. : 1985)	8750-7587 (Print) 0161-7567 (Linking)	80	2	605-15	United States	To test the hypothesis that altitude exposure increases glucose utilization and that this increment is mediated by a beta-adrenergic mechanism, the effects of hypobaric hypoxia and beta-blockade on glucose rates of appearance (Ra), disappearance (Rd), oxidation (Rox), and leg uptake [G = 2(arteriovenous glucose difference)(1 - leg blood flow)] were measured during rest and a given submaximal exer…		eng	Clinical Trial||Comparative Study||Journal Article||Randomized Controlled Trial||Research Support, Non-U.S. Gov't||Research Support, U.S. Gov't, Non-P.H.S.||Research Support, U.S. Gov't, P.H.S.	Adrenergic beta-Antagonists/*pharmacology||Adult||*Altitude||Blood Glucose/metabolism||Blood Pressure/drug effects/physiology||Calorimetry, Indirect||Catecholamines/blood||Diet||Exercise/*physiology||Exercise Test||Glucagon/blood||Glucose/*metabolism||Heart Rate/drug effects/physiology||Humans||Insulin/blood||Liver/drug effects/metabolism||Male||Oxygen Consumption/physiology	AR-42906/AR/NIAMS NIH HHS/United States			1996 Feb			19970206	20171213	1996/02/01 00:01	1996/02/01 00:00	MEDLINE	ppublish	1996/02/01 00:00 [pubmed]||1996/02/01 00:01 [medline]||1996/02/01 00:00 [entrez]	10.1152/jappl.1996.80.2.605 [doi]
193	25280408		Carbohydrate and glutamine supplementation modulates the Th1/Th2 balance after exercise performed at a simulated altitude of 4500 m.	Caris AV||Lira FS||de Mello MT||Oyama LM||dos Santos RV	Caris, Aline V||Lira, Fabio S||de Mello, Marco T||Oyama, Lila M||dos Santos, Ronaldo V T	Department of Physiology, Federal University of Sao Paulo, Brazil; Postgraduate Nutrition, Federal University of Sao Paulo, Brazil.||Department of Physiology, Federal University of Sao Paulo, Brazil; Department of Psychobiology, Federal University of Sao Paulo, Brazil; Department of Physical Education, State University of Sao Paulo, Brazil.||Department of Physiology, Federal University of Sao Pau…					Nutrition. 2014 Nov-Dec;30(11-12):1331-6. doi: 10.1016/j.nut.2014.03.019. Epub 2014 Mar 31.		Nutrition	Nutrition (Burbank, Los Angeles County, Calif.)	1873-1244 (Electronic) 0899-9007 (Linking)	30	11-12	1331-6	United States	OBJECTIVE: The aim of this study was to evaluate the effect of carbohydrate or glutamine supplementation, or a combination of the two, on the immune system and inflammatory parameters after exercise in simulated hypoxic conditions at 4500 m. METHODS: Nine men underwent three sessions of exercise at 70% VO2peak until exhaustion as follows: 1) hypoxia with a placebo; 2) hypoxia with 8% maltodextrin…	Copyright (c) 2014 Elsevier Inc. All rights reserved.	eng	Journal Article||Randomized Controlled Trial||Research Support, Non-U.S. Gov't	Adult||*Altitude||Anti-Inflammatory Agents/*pharmacology||Blood Glucose/metabolism||*Dietary Supplements||Double-Blind Method||Erythropoietin/blood||Exercise/*physiology||Glutamine/*pharmacology||HSP70 Heat-Shock Proteins/blood||Humans||Hypoxia/complications||Inflammation/etiology/prevention & control||Interleukins/blood||Male||Polysaccharides/*pharmacology||Th1 Cells/metabolism||*Th1-Th2 Balance…				2014 Nov-Dec	20140331		20150601	20161125	2015/06/02 06:00	2014/10/05 06:00	MEDLINE	ppublish	2013/10/24 00:00 [received]||2014/03/23 00:00 [revised]||2014/03/24 00:00 [accepted]||2014/10/05 06:00 [entrez]||2014/10/05 06:00 [pubmed]||2015/06/02 06:00 [medline]	S0899-9007(14)00153-1 [pii]||10.1016/j.nut.2014.03.019 [doi]		S0899-9007(14)00153-1 [pii] 10.1016/j.nut.2014.03.019 [doi]
194	11181008		Therapeutic angiogenesis for ischemic cardiovascular disease.	Freedman SB||Isner JM	Freedman, S B||Isner, J M	Divisions of Cardiology and Vascular Medicine, St. Elizabeth's Medical Center, Tufts University School of Medicine, Boston, MA, USA.					J Mol Cell Cardiol. 2001 Mar;33(3):379-93. doi: 10.1006/jmcc.2000.1329.		J Mol Cell Cardiol	Journal of molecular and cellular cardiology	0022-2828 (Print) 0022-2828 (Linking)	33	3	379-93	England	In animal models of ischemia, a large body of evidence indicates that administration of angiogenic growth factors, either as recombinant protein or by gene transfer, can augment nutrient perfusion through neovascularization. While many cytokines have angiogenic activity, the best studied both in animal models and clinical trials are vascular endothelial growth factor (VEGF) and fibroblast growth …	Copyright 2001 Academic Press.	eng	Journal Article||Review	Animals||Cardiovascular Diseases/drug therapy/therapy||Cerebrovascular Disorders/drug therapy/therapy||Coronary Disease/drug therapy/therapy||Cytokines/metabolism||Endothelial Growth Factors/genetics/metabolism/*therapeutic use||Fibroblast Growth Factors/metabolism/*therapeutic use||Forecasting||Gene Transfer Techniques||Genetic Therapy||Humans||Hypoxia||Lymphokines/genetics/metabolism/*therapeut…		144		2001 Mar			20010614	20220224	2001/06/23 10:01	2001/02/22 11:00	MEDLINE	ppublish	2001/02/22 11:00 [pubmed]||2001/06/23 10:01 [medline]||2001/02/22 11:00 [entrez]	S0022-2828(00)91329-4 [pii]||10.1006/jmcc.2000.1329 [doi]
195	29344729	PMC5805802	Sodium bicarbonate supplementation improves severe-intensity intermittent exercise under moderate acute hypoxic conditions.	Deb SK||Gough LA||Sparks SA||McNaughton LR	Deb, Sanjoy K||Gough, Lewis A||Sparks, S Andy||McNaughton, Lars R	Sports Nutrition and Performance Research Group, Department of Sport and Physical Activity, Edge Hill University, Ormskirk, Lancashire, L39 4QP, UK. debs@edgehill.ac.uk.||Sports Nutrition and Performance Research Group, Department of Sport and Physical Activity, Edge Hill University, Ormskirk, Lancashire, L39 4QP, UK.||Sports Nutrition and Performance Research Group, Department of Sport and Physi…					Eur J Appl Physiol. 2018 Mar;118(3):607-615. doi: 10.1007/s00421-018-3801-7. Epub 2018 Jan 17.		Eur J Appl Physiol	European journal of applied physiology	1439-6327 (Electronic) 1439-6319 (Print) 1439-6319 (Linking)	118	3	607-615	Germany	Acute moderate hypoxic exposure can substantially impair exercise performance, which occurs with a concurrent exacerbated rise in hydrogen cation (H(+)) production. The purpose of this study was therefore, to alleviate this acidic stress through sodium bicarbonate (NaHCO(3)) supplementation and determine the corresponding effects on severe-intensity intermittent exercise performance. Eleven recre…		eng	Journal Article||Randomized Controlled Trial	Administration, Oral||Adult||*Altitude||*Exercise||Humans||Lactic Acid/blood||Male||Oxygen/metabolism||Physical Endurance/*drug effects||Sodium Bicarbonate/administration & dosage/*pharmacology				2018 Mar	20180117		20180810	20181113	2018/08/11 06:00	2018/01/19 06:00	MEDLINE	ppublish	2017/07/18 00:00 [received]||2018/01/02 00:00 [accepted]||2018/01/19 06:00 [pubmed]||2018/08/11 06:00 [medline]||2018/01/19 06:00 [entrez]||2018/01/17 00:00 [pmc-release]	10.1007/s00421-018-3801-7 [pii]||3801 [pii]||10.1007/s00421-018-3801-7 [doi]		10.1007/s00421-018-3801-7 [doi]
196	24701566	PMC3950477	Pulmonary rehabilitation: the reference therapy for undernourished patients with chronic obstructive pulmonary disease.	Samaras N||Samaras D||Chambellan A||Pichard C||Thibault R	Samaras, Nikolaos||Samaras, Dimitrios||Chambellan, Arnaud||Pichard, Claude||Thibault, Ronan	Department of Internal Medicine, Rehabilitation and Geriatrics, Geneva University Hospital, Rue Gabrielle-Perret-Gentil 4, 1211 Geneva 14, Switzerland.||Nutrition Unit, Geneva University Hospital, Rue Gabrielle-Perret-Gentil 4, 1211 Geneva 14, Switzerland.||Explorations Fonctionnelles, Hopital G et R Laennec, Boulevard Jacques Monod, 44093 Nantes Cedex 1, France.||Nutrition Unit, Geneva Universit…					Biomed Res Int. 2014;2014:248420. doi: 10.1155/2014/248420. Epub 2014 Feb 19.		Biomed Res Int	BioMed research international	2314-6141 (Electronic) 2314-6133 (Print)	2014		248420	United States	Chronic obstructive pulmonary disease (COPD) combines the deleterious effects of chronic hypoxia, chronic inflammation, insulin-resistance, increased energy expenditure, muscle wasting, and exercise deconditioning. As for other chronic disorders, loss of fat-free mass decreased survival. The preservation of muscle mass and function, through the protection of the mitochondrial oxidative metabolism…		eng	Journal Article||Review	Body Composition||*Energy Metabolism||Exercise/physiology||Humans||Muscular Atrophy/*pathology||*Pulmonary Disease, Chronic Obstructive/pathology/rehabilitation				2014	20140219		20141230	20211021	2014/12/31 06:00	2014/04/05 06:00	MEDLINE	ppublish	2013/10/18 00:00 [received]||2014/01/07 00:00 [revised]||2014/01/16 00:00 [accepted]||2014/04/05 06:00 [entrez]||2014/04/05 06:00 [pubmed]||2014/12/31 06:00 [medline]||2014/02/19 00:00 [pmc-release]	10.1155/2014/248420 [doi]		10.1155/2014/248420 [doi] 248420
197	22922610		Hypocapnia during hypoxic exercise and its impact on cerebral oxygenation, ventilation and maximal whole body O(2) uptake.	Siebenmann C||Sorensen H||Jacobs RA||Haider T||Rasmussen P||Lundby C	Siebenmann, Christoph||Sorensen, Henrik||Jacobs, Robert A||Haider, Thomas||Rasmussen, Peter||Lundby, Carsten	Zurich Centre for Integrative Human Physiology, Zurich, Switzerland.					Respir Physiol Neurobiol. 2013 Jan 15;185(2):461-7. doi: 10.1016/j.resp.2012.08.012. Epub 2012 Aug 24.		Respir Physiol Neurobiol	Respiratory physiology & neurobiology	1878-1519 (Electronic) 1569-9048 (Linking)	185	2	461-7	Netherlands	With hypoxic exposure ventilation is elevated through the hypoxic ventilatory response. We tested the hypothesis that the resulting hypocapnia reduces maximal exercise capacity by decreasing (i) cerebral blood flow and oxygenation and (ii) the ventilatory drive. Eight subjects performed two incremental exercise tests at 3454 m altitude in a blinded manner. In one trial end-tidal [Formula: see tex…	Copyright (c) 2012 Elsevier B.V. All rights reserved.	eng	Journal Article||Research Support, Non-U.S. Gov't	Adult||Analysis of Variance||Blood Flow Velocity/physiology||Cerebrovascular Circulation/*physiology||*Exercise||Exercise Test||Female||Humans||Hypocapnia/*physiopathology||Hypoxia/*physiopathology||Male||Middle Cerebral Artery/physiology||Oxygen Consumption/*physiology||Pulmonary Ventilation||*Respiration||Spectroscopy, Near-Infrared				2013 Jan 15	20120824		20130607	20161125	2013/06/08 06:00	2012/08/28 06:00	MEDLINE	ppublish	2012/05/28 00:00 [received]||2012/08/13 00:00 [revised]||2012/08/16 00:00 [accepted]||2012/08/28 06:00 [entrez]||2012/08/28 06:00 [pubmed]||2013/06/08 06:00 [medline]	S1569-9048(12)00233-9 [pii]||10.1016/j.resp.2012.08.012 [doi]		S1569-9048(12)00233-9 [pii] 10.1016/j.resp.2012.08.012 [doi]
198	32816637	PMC7654695	The muscle reflex and chemoreflex interaction: ventilatory implications for the exercising human.	Wan HY||Weavil JC||Thurston TS||Georgescu VP||Bledsoe AD||Jessop JE||Buys MJ||Richardson RS||Amann M	Wan, Hsuan-Yu||Weavil, Joshua C||Thurston, Taylor S||Georgescu, Vincent P||Bledsoe, Amber D||Jessop, Jacob E||Buys, Michael J||Richardson, Russell S||Amann, Markus	Department of Anesthesiology, University of Utah, Salt Lake City, Utah.||Geriatric Research, Education, and Clinical Center, Salt Lake City Veterans Affairs Medical Center, Utah.||Department of Nutrition and Integrative Physiology, University of Utah, Salt Lake City, Utah.||Department of Nutrition and Integrative Physiology, University of Utah, Salt Lake City, Utah.||Department of Anesthesiology,…					J Appl Physiol (1985). 2020 Oct 1;129(4):691-700. doi: 10.1152/japplphysiol.00449.2020. Epub 2020 Aug 20.		J Appl Physiol (1985)	Journal of applied physiology (Bethesda, Md. : 1985)	1522-1601 (Electronic) 8750-7587 (Print) 0161-7567 (Linking)	129	4	691-700	United States	We examined the interactive influence of the muscle reflex (MR) and the chemoreflex (CR) on the ventilatory response to exercise. Eleven healthy subjects (5 women/6 men) completed three bouts of constant-load single-leg knee-extension exercise in a control trial and an identical trial conducted with lumbar intrathecal fentanyl to attenuate neural feedback from lower-limb group III/IV muscle affer…		eng	Journal Article||Research Support, N.I.H., Extramural||Research Support, U.S. Gov't, Non-P.H.S.	*Exercise||Female||Humans||*Hypercapnia||Male||Muscles||Reflex||Respiration	E1697-R/VA/VA/United States||E6910-R/VA/VA/United States||E9275-L/VA/VA/United States||P01 HL091830/HL/NHLBI NIH HHS/United States||HL-139451/HL/NHLBI NIH HHS/United States||HL-091830/HL/NHLBI NIH HHS/United States||R01 HL116579/HL/NHLBI NIH HHS/United States||I01 RX003343/RX/RRD VA/United States||E1433-P/VA/VA/United States||HL-116579/HL/NHLBI NIH HHS/United States||E1572-P/VA/VA/United States			2020 Oct 1	20200820		20210623	20230720	2021/06/24 06:00	2020/08/21 06:00	MEDLINE	ppublish	2020/08/21 06:00 [pubmed]||2021/06/24 06:00 [medline]||2020/08/21 06:00 [entrez]||2021/10/01 00:00 [pmc-release]	JAPPL-00449-2020 [pii]||10.1152/japplphysiol.00449.2020 [doi]		10.1152/japplphysiol.00449.2020 [doi]
199	22773768		Dietary nitrate improves muscle but not cerebral oxygenation status during exercise in hypoxia.	Masschelein E||Van Thienen R||Wang X||Van Schepdael A||Thomis M||Hespel P	Masschelein, Evi||Van Thienen, Ruud||Wang, Xu||Van Schepdael, Ann||Thomis, Martine||Hespel, Peter	Research Center for Exercise and Health, Department of Biomedical Kinesiology, KU Leuven, Leuven, Belgium.					J Appl Physiol (1985). 2012 Sep 1;113(5):736-45. doi: 10.1152/japplphysiol.01253.2011. Epub 2012 Jul 5.		J Appl Physiol (1985)	Journal of applied physiology (Bethesda, Md. : 1985)	1522-1601 (Electronic) 0161-7567 (Linking)	113	5	736-45	United States	Exercise tolerance is impaired in hypoxia, and it has recently been shown that dietary nitrate supplementation can reduce the oxygen (O(2)) cost of muscle contractions. Therefore, we investigated the effect of dietary nitrate supplementation on arterial, muscle, and cerebral oxygenation status, symptoms of acute mountain sickness (AMS), and exercise tolerance at simulated 5,000 m altitude. Fiftee…		eng	Journal Article||Randomized Controlled Trial||Research Support, Non-U.S. Gov't	Brain/drug effects/*metabolism||Cross-Over Studies||Dietary Supplements||Exercise/*physiology||Exercise Tolerance/drug effects/physiology||Humans||Hypoxia/diet therapy/*metabolism||Male||Muscle, Skeletal/drug effects/*metabolism||Nitrates/*administration & dosage/blood||Oxygen Consumption/drug effects/*physiology||Pulmonary Gas Exchange/drug effects/physiology||Single-Blind Method||Young Adult				2012 Sep 1	20120705		20130708	20220330	2013/07/09 06:00	2012/07/10 06:00	MEDLINE	ppublish	2012/07/10 06:00 [entrez]||2012/07/10 06:00 [pubmed]||2013/07/09 06:00 [medline]	japplphysiol.01253.2011 [pii]||10.1152/japplphysiol.01253.2011 [doi]		10.1152/japplphysiol.01253.2011 [doi]
200	31653518		Does a rise in plasma erythropoietin after high-altitude exposure affect FGF23 in healthy volunteers on a normal or low-phosphorus diet?	Emrich IE||Dederer J||Kircher A||Klemis V||Lennartz CS||Untersteller K||Wagenpfeil S||Fliser D||Wolf M||Heine GH	Emrich, Insa E||Dederer, Juliane||Kircher, Angelika||Klemis, Verena||Lennartz, Claudia S||Untersteller, Kathrin||Wagenpfeil, Stefan||Fliser, Danilo||Wolf, Myles||Heine, Gunnar H	Saarland University Medical Center, Internal Medicine IV - Nephrology and Hypertension, Homburg, Germany. Electronic address: insa.emrich@uks.eu.||Saarland University Medical Center, Internal Medicine III - Cardiology, Angiology and Intensive Care Medicine, Homburg, Germany.||Saarland University Medical Center, Internal Medicine IV - Nephrology and Hypertension, Homburg, Germany.||Saarland Univer…					Nutr Metab Cardiovasc Dis. 2019 Dec;29(12):1361-1367. doi: 10.1016/j.numecd.2019.09.002. Epub 2019 Sep 9.		Nutr Metab Cardiovasc Dis	Nutrition, metabolism, and cardiovascular diseases : NMCD	1590-3729 (Electronic) 0939-4753 (Linking)	29	12	1361-1367	Netherlands	BACKGROUND AND AIMS: Data of experimental rodent models suggest that hypoxia with subsequent increase in erythropoietin stimulates the expression of the phosphaturic hormone fibroblast growth factor 23 (FGF23). METHODS AND RESULTS: To translate the findings of animal studies into human physiology, herein we exposed eight healthy volunteers to high altitude (2656 m above sea level) for four days. …	Copyright (c) 2019 The Italian Society of Diabetology, the Italian Society for the||Study of Atherosclerosis, the Italian Society of Human Nutrition, and the||Department of Clinical Medicine and Surgery, Federico II University. All rights||reserved.	eng	Journal Article||Randomized Controlled Trial	*Acclimatization||*Altitude||Biomarkers/blood||Erythropoietin/*blood||Exercise||Female||Fibroblast Growth Factor-23||Fibroblast Growth Factors/*blood||Germany||Healthy Volunteers||Humans||Male||Phosphorus, Dietary/*administration & dosage/blood||Time Factors||Up-Regulation				2019 Dec	20190909		20200219	20211204	2020/02/20 06:00	2019/10/28 06:00	MEDLINE	ppublish	2019/03/16 00:00 [received]||2019/08/11 00:00 [revised]||2019/09/02 00:00 [accepted]||2019/10/28 06:00 [pubmed]||2020/02/20 06:00 [medline]||2019/10/27 06:00 [entrez]	S0939-4753(19)30340-0 [pii]||10.1016/j.numecd.2019.09.002 [doi]		S0939-4753(19)30340-0 [pii] 10.1016/j.numecd.2019.09.002 [doi]
201	40269052	PMC12018925	Time-course of muscle fatigue development during intense exercise in hypoxia and normoxia.	Bejder J||Graae J||Andersen JB||Barbieri RA||Campos EZ||Bangsbo J||Nybo L||Nordsborg NB	Bejder, Jacob||Graae, Jonathan||Andersen, Jakob Boye||Barbieri, Ricardo Augusto||Campos, Eduardo Zapaterra||Bangsbo, Jens||Nybo, Lars||Nordsborg, Nikolai Baastrup	Department of Nutrition, Exercise and Sports (NEXS), Faculty of Science, University of Copenhagen, Norre Alle 51, Copenhagen, 2200, Denmark.||Department of Nutrition, Exercise and Sports (NEXS), Faculty of Science, University of Copenhagen, Norre Alle 51, Copenhagen, 2200, Denmark.||Department of Nutrition, Exercise and Sports (NEXS), Faculty of Science, University of Copenhagen, Norre Alle 51, C…					Sci Rep. 2025 Apr 23;15(1):14065. doi: 10.1038/s41598-025-98762-x.		Sci Rep	Scientific reports	2045-2322 (Electronic) 2045-2322 (Linking)	15	1	14065	England	This study is the first to determine how hypoxia affects human muscle fatigue kinetics and metabolic perturbations during intense dynamic exercise. Using randomized, single-blinded crossover designs, three trials of two-legged knee extensions were performed under hypoxic (HYP, FiO(2) 0.135) and normoxic (NOR) conditions. Trial 1 (n = 8): quadriceps femoris twitch force (F(tw)) was measured before…	(c) 2025. The Author(s).	eng	Journal Article||Randomized Controlled Trial	Humans||*Muscle Fatigue/physiology||*Exercise/physiology||*Hypoxia/physiopathology/metabolism||Male||Adult||Lactic Acid/metabolism/blood||Muscle, Skeletal/metabolism||Young Adult||Cross-Over Studies||Hydrogen-Ion Concentration||Muscle Contraction/physiology				2025 Apr 23	20250423		20250424	20250527	2025/04/24 12:28	2025/04/24 06:27	MEDLINE	epublish	2024/11/15 00:00 [received]||2025/04/14 00:00 [accepted]||2025/04/24 12:28 [medline]||2025/04/24 06:27 [pubmed]||2025/04/24 00:02 [entrez]||2025/04/23 00:00 [pmc-release]	10.1038/s41598-025-98762-x [pii]||98762 [pii]||10.1038/s41598-025-98762-x [doi]		10.1038/s41598-025-98762-x [doi] 14065
202	8074628		Effect of caffeine on submaximal exercise performance at altitude.	Fulco CS||Rock PB||Trad LA||Rose MS||Forte VA Jr||Young PM||Cymerman A	Fulco, C S||Rock, P B||Trad, L A||Rose, M S||Forte, V A Jr||Young, P M||Cymerman, A	Altitude Physiology and Medicine Division, U.S. Army Research Institute of Environmental Medicine, Natick, MA 01760-5007.					Aviat Space Environ Med. 1994 Jun;65(6):539-45.		Aviat Space Environ Med	Aviation, space, and environmental medicine	0095-6562 (Print) 0095-6562 (Linking)	65	6	539-45	United States	The purpose of this study was to determine if caffeine (CAF) could enhance exercise performance at high altitude (HA). Eight males (17 to 24 years) performed two submaximal endurance tests to exhaustion (ETX) while cycling at approximately 80% of their altitude-specific maximal aerobic power during each of three phases: 1) sea level (SL); 2) after 1 h (acute) at 4,300 m; and 3) after 2 weeks (chr…		eng	Clinical Trial||Controlled Clinical Trial||Journal Article	Adolescent||Adult||*Altitude||Caffeine/*pharmacology||Cardiac Output/drug effects/physiology||Double-Blind Method||Exercise/*physiology||Exercise Test||Heart Rate/drug effects/physiology||Humans||Male||Muscle Contraction/drug effects/physiology||Oxygen Consumption/drug effects/physiology||Physical Endurance/drug effects/physiology||Tidal Volume/drug effects/physiology||Time Factors				1994 Jun			19940929	20131121	2001/03/28 10:01	1994/06/01 00:00	MEDLINE	ppublish	1994/06/01 00:00 [pubmed]||2001/03/28 10:01 [medline]||1994/06/01 00:00 [entrez]
203	29042272	PMC5687938	Effects of dietary nitrate on respiratory physiology at high altitude - Results from the Xtreme Alps study.	Cumpstey AF||Hennis PJ||Gilbert-Kawai ET||Fernandez BO||Poudevigne M||Cobb A||Meale P||Mitchell K||Moyses H||Pohnl H||Mythen MG||Grocott MPW||Feelisch M||Martin DS	Cumpstey, Andrew F||Hennis, Philip J||Gilbert-Kawai, Edward T||Fernandez, Bernadette O||Poudevigne, Matthieu||Cobb, Alexandra||Meale, Paula||Mitchell, Kay||Moyses, Helen||Pohnl, Helmut||Mythen, Monty G||Grocott, Michael P W||Feelisch, Martin||Martin, Daniel S	Critical Care Research Area, Southampton NIHR Respiratory Biomedical Research Unit, Tremona Road, Southampton, SO16 6YD UK; Anaesthesia and Critical Care Research Unit, University Hospital Southampton NHS Foundation Trust, Tremona Road, Southampton, SO16 6YD UK; Integrative Physiology and Critical Illness Group, Clinical and Experimental Sciences, University of Southampton, Tremona Road, Southamp…	Xtreme Alps research group				Nitric Oxide. 2017 Dec 1;71:57-68. doi: 10.1016/j.niox.2017.10.005. Epub 2017 Oct 16.		Nitric Oxide	Nitric oxide : biology and chemistry	1089-8611 (Electronic) 1089-8603 (Print) 1089-8603 (Linking)	71		57-68	United States	Nitric oxide (NO) production plays a central role in conferring tolerance to hypoxia. Tibetan highlanders, successful high-altitude dwellers for millennia, have higher circulating nitrate and exhaled NO (E(NO)) levels than native lowlanders. Since nitrate itself can reduce the oxygen cost of exercise in normoxia it may confer additional benefits at high altitude. Xtreme Alps was a double-blinded …	Copyright (c) 2017 The Authors. Published by Elsevier Inc. All rights reserved.	eng	Journal Article	Adult||Altitude Sickness/*prevention & control||Beta vulgaris||*Dietary Supplements||Female||Fruit and Vegetable Juices||Humans||Lung/*physiology||Male||Nitrates/administration & dosage/analysis/metabolism/*therapeutic use||Nitric Oxide/analysis/metabolism||Nitrites/analysis/metabolism||Oxygen/blood||Respiratory Rate/physiology||Saliva/metabolism	G0701115/MRC_/Medical Research Council/United Kingdom||MR/P008887/1/MRC_/Medical Research Council/United Kingdom			2017 Dec 1	20171016		20180912	20250530	2018/09/13 06:00	2017/10/19 06:00	MEDLINE	ppublish	2017/06/27 00:00 [received]||2017/10/10 00:00 [revised]||2017/10/13 00:00 [accepted]||2017/10/19 06:00 [pubmed]||2018/09/13 06:00 [medline]||2017/10/19 06:00 [entrez]||2017/12/01 00:00 [pmc-release]	S1089-8603(17)30167-2 [pii]||10.1016/j.niox.2017.10.005 [doi]		S1089-8603(17)30167-2 [pii] 10.1016/j.niox.2017.10.005 [doi]
[truncated: 165 more rows]
[truncated: 5 more columns]
