# Supplementary material for: Comparative efficacy of different dietary interventions for cardiopulmonary fitness at high altitude: a systematic review and network meta-analysis
Source: Front Nutr. 2025 Nov 4;12:1658950. doi: 10.3389/fnut.2025.1658950 (PMC12624507; doi:10.3389/fnut.2025.1658950)
Supplement: Supplementary file 4 [file Table_2.xlsx]

## Sheet: Sheet1
Data used in meta-analyses							Pre-intervention						Post-intervention						Change from baseline
							Experimental group			Control group			Experimental group			Control group			Experimental group			Control group
Study	Participant	Duration	Type	Variable	Unit	Time from baseline	Mean	SD_calc	N	Mean	SD_calc	N	Mean	SD_calc	N	Mean	SD_calc	N	Mean	SD_calc	N	Mean	SD_calc	N
Shannon 2016	healthy males	6 weeks	RCT	HR(TT)	b·min-1	6weeks	59.9	8.1	12	60.1	9.1	12	183.3	8.2	12	182.8	8.5	12	123.4	8.15	12	122.7	8.82	12
				RPE	point	6weeks							13.3	4.3	12	13.8	4.1	12
				SPO2	%	6weeks	93.8	2.3	12	90.6	3.4	12	88.4	2.7	12	86.5	2.3	12	-5.4	2.52	12	-4.1	3	12
				45%VO2max	ml·kg−1·min−1	6weeks							19.2	5.9	12	21.4	6	12
				65%VO2max	ml·kg−1·min−1	6weeks							31.4	3.9	12	33.7	4.3	12
Marshall 2021	healthy	23 days	RCT	SPO2	%	23days	98.6	1.03	11	97.9	1.38	11	85	3.8	11	87.7	4.36	11	-13.6	3.4	11	-10.2	3.86	11
				HR	beats/min	23days	77	13.57	11	69	10.2	11	88	13.68	11	89	14.57	11	11	13.63	11	20	10.2	11
				Borg (RPE)	point	23days	8.4	0.92	11	8.1	1.04	11	13.8	2.11	11	14.3	0.95	11	5.4	1.83	11	6.2	1.04	11
Shannon 2017	healthy males	7 weeks	RCT	SPO2	%	7 weeks	83	5	10	81	4	10	72	5	10	70	5	10	-11	5	10	-11	4.58	10
				HR	beats/min	7 weeks	72	13	10	75	12	10	124	9	10	123	10	10	52	11.53	10	48	11.14	10
				RPE	point	7 weeks							10	2	10	10	2	10
Arnold 2015	healthy males	17 days	RCT	SPO2	%	17days							74	3	5	74	4	5
				RPE	point	17days							79	27	5	79	30	5
				HR	beats/min	17days							155	12	5	158	26	5
				45%VO2max	ml·kg−1·min−1	17days	66	7	5	66	7	5	26	2	5	26	2	5	-40	6.24	5	-40	6.24	5
				100%VO2max	ml·kg−1·min−1	17days	66	7	5	66	7	5	48	4	5	48	5	5	-18	6.08	5	-18	6.24	5
Hennis 2016	healthy males	11 days	RCT	SPO2	%	11days	99	1	21	98	1	19	95	5	21	95	6	19	-4	4.58	21	-3	5.57	19
				HR	beats/min	11days	69	6	21	70	11	19	117	14	21	116	14	19	48	12.17	21	46	12.77	19
Rossetti 2017	recreationally-active men	12 days	RCT	HR	beats/min	12 days	88	11	20	84	10	20	168	24	20	172	26	20	80	20.81	20	88	22.72	20
				SPO2	%	12 days	89	4	20	89	3	20	81	4	20	81	4	20	-8	4	20	-8	3.61	20
				RPE	point	12 days	2	2	20	2	2	20	94	13	20	96	10	20	92	12.12	20	94	9.17	20
Kent 2019	moderately-trained, male	Not mentioned	Double blind, repeated-measures, counter-balanced design	HR	beats/min	Not mentioned							165	9	12	165	9	12
				SPO2	%	Not mentioned							86	4	12	85	3	12
				RPE	point	Not mentioned							17	1	12	17	2	12
Robinson 2020	trained males	4 weeks	Repeated-measures, crossover design	SPO2	%	4 weeks	99	0.598	8	99	0.6	8	96	2.96	8	96	1.48	8	-3	2.7	8	-3	1.29	8
Hennis 2022	healthy volunteers	8 days	RCT	HR	beats/min	8 days	178	10	14	181	9	14	161	16	14	163	12	14	-7	14	14	-18	10.82	14
				VO2 peak	ml·kg−1·min−1	8 days	48.4	10.5	14	55.1	8.4	14	36.9	8	14	42.2	6.5	14	-11.5	9.5	14	-12.9	7.63	14
Charlot 2013	healthy active male	2 weeks	single blind	Oxygen uptake	mL min-1 kg-1	2 weeks							26.1	3.3	11	25.8	2.9	11
				HR	bmp	2 weeks	62.4	6.2	11	64.9	7.5	11	136	11.8	11	136	12	11	73.6	10.22	11	71.1	10.5	11
				Lactate levels	mmol L-1	2 weeks							2.9	1.7	11	3.4	1.7	11
				VO 2max	%	2 weeks							58.3	6.3	11	57.6	5.7	11
Bradbury 2020	unacclimatized, young males	22 dyas	RCT	HR(Acute HA)	bpm	22days							159	9	8	168	14	6
				SpO2(Acute HA)	%	22days	93	2	8	95	3	6	71	4	8	73	4	6
				RPE(Acute HA)	point	22days	17	1.25	8	17	0.5	6	16	1.75	8	18	1.25	6
Caris 2020	healthy males	24 days	RCT	SPO2	%	24days	83.78	1.01	9	85.22	1.54	9	78.67	1.33	9	78.89	1.08	9
				SPO2 (CHO+Glutamine)	%	24days							80.11	1.05	9	78.89	1.08	9
				HR	beats/min	24days	77.11	2.62	9	76.78	2.47	9	169.44	5.43	9	168	4.3	9	92.33	4.7	9	91.22	3.74	9
				HR(CHO+Glutamine)	beats/min	24days							164.11	6.14	9	168	4.3	9
				Glucose/RPE	point	24days	/	/	/	/	/	/	5.85	0.71	9	6.14	0.59	9
				Glucose/RPE(CHO+GLutamine)	point	24days							5.31	0.46	9	6.14	0.59	9
Oliver 2012	healthy adults	22 dyas	RCT	RPE	point	22days							10.5	2.437	6	12.8	0.62	11
				HR	beats/min	22days							132	7	6	132	12	11
				SPO2	%	22days							71	6	6	70	7	11
Silva 2020	healthy males	2 weeks	RCT	RPE	point	2 weeks	9.62	1.59	8	10.5	1.3	8	10.75	1.75	8	12.37	1.3	8
Paris 2019	Endurance-trained men	4 weeks	RCT	SPO2	%	4 weeks	93	1	12	92	1	12	82	1	12	81	1	12
				HR	beats/min	4 weeks	82	5	12	82	5	12	165	2	12	164	1	12
				RPE	point	4 weeks							12	1	12	12	1	12
				Plasma glucose	mg/dl	4 weeks	80.4	3.7	12	80.7	2.9	12	107.6	6.4	12	103.2	6.9	12
				VO2max	%	4 weeks	7.3	0.4	12	7.8	0.3	12	65.4	1.5	12	64.9	0.9	12	58.1	1.35	12	57.1	0.793	12
fulco 2005	Healthy males	10 days	RCT	VO2 peak	%	10 days							71.8	4	8	66	3	8
cheng 2014	long-distance track and field male athletes	2 weeks	RCT	VO2max	mL.kg-1.min-1	2 weeks							60.59	2.72	9	59.08	3.11	9
				Hematocrit	%	2 weeks							47.27	0.84	9	47.2	0.46	9
Koivisto 2018	Elite athletes	3 weeks	RCT	VO2max	mL.kg-1.min-1	3 weeks							70	8	16	67	3	15
				Hematocrit	%	3 weeks							5.2	0.4	16	5.1	0.4	15
Friedmann 1999	National German boxing team	18 days	RCT	Hematocrit	%	18 days							45	2.8	9	43.3	1.6	7
Płoszczyca 2023	Male Boxers	14 dyas	RCT	Hematocrit	%	14 dyas							45.36	1.27	8	45.79	3.18	8
